# Supplementary material for: (3-Carb­oxy-5-sulfonatobenzoato-κ2 O 1,O 1′)bis­[2-(2-pyrid­yl)-1H-benzimidazole-κ2 N 2,N 3]zinc(II) monohydrate
Source: Acta Crystallogr Sect E Struct Rep Online. 2009 Mar 19;65(Pt 4):m413–4. doi: 10.1107/S1600536809009180 (PMC2968999; doi:10.1107/S1600536809009180)
Supplement: Supplementary file 2 [file e-65-0m413-Isup2.hkl]

# 
# h,k,l, Fc-squared, Fo-squared, sigma(Fo-squared) and status flag 
# 
data_I
_shelx_title ' A in P-1' 
_shelx_refln_list_code          4 
_shelx_F_calc_maximum      115.85 
_exptl_crystal_F_000       736.00 
_reflns_d_resolution_high  0.7718 
 
loop_ 
 _symmetry_equiv_pos_as_xyz 
 'x, y, z' 
 '-x, -y, -z' 
 
_cell_length_a    11.0862 
_cell_length_b    12.6948 
_cell_length_c    13.3470 
_cell_angle_alpha  63.187 
_cell_angle_beta   68.376 
_cell_angle_gamma  87.122 
 
_shelx_F_squared_multiplier     1.000 
 
loop_ 
 _refln_index_h 
 _refln_index_k 
 _refln_index_l 
 _refln_F_squared_calc 
 _refln_F_squared_meas 
 _refln_F_squared_sigma 
 _refln_observed_status 
   2   0   0      131.52      192.86      4.99 o 
   3   0   0     5088.29     5298.15     52.63 o 
   4   0   0      179.06      225.65      8.53 o 
   5   0   0     1088.39     1145.24     37.09 o 
   6   0   0       64.33       75.81     10.51 o 
   7   0   0     1373.77     1214.34     47.24 o 
   8   0   0     2138.62     2122.17     58.17 o 
   9   0   0       99.59       87.72     17.79 o 
  10   0   0      200.88      209.67     38.08 o 
  11   0   0       42.31       63.04     20.32 o 
 -12   1   0       40.72       49.33     31.83 o 
 -11   1   0      331.49      282.81     41.49 o 
 -10   1   0      280.05      291.27     27.78 o 
  -9   1   0      871.90      769.37     51.17 o 
  -8   1   0      526.13      537.32     23.05 o 
  -7   1   0     1704.66     1612.49     43.44 o 
  -6   1   0       11.50       38.31     10.09 o 
  -5   1   0      563.94      622.55     20.57 o 
  -4   1   0      524.17      410.97     14.42 o 
  -3   1   0      643.64      657.05     13.54 o 
   1   1   0     4217.01     4640.81     92.72 o 
   2   1   0      541.49      619.11     12.60 o 
   3   1   0     1405.39     1128.91     30.89 o 
   4   1   0     2129.97     1959.20     34.13 o 
   5   1   0     3087.64     2994.68     63.43 o 
   6   1   0     1526.42     1472.44     32.32 o 
   7   1   0      101.91       85.76     14.88 o 
   8   1   0       40.47       52.29     16.78 o 
   9   1   0     2119.01     2171.57    103.96 o 
  10   1   0       47.53       54.85     25.78 o 
  11   1   0        8.81       16.41     15.03 o 
  12   1   0       47.48       65.89     31.71 o 
 -13   2   0      150.34      115.69     84.03 o 
 -12   2   0       67.80       45.33     34.47 o 
 -11   2   0        3.21        3.23      7.34 o 
 -10   2   0      822.18      869.08     59.27 o 
  -9   2   0      172.68      194.98     17.94 o 
  -8   2   0      338.11      336.87     21.40 o 
  -7   2   0      114.13      168.52     13.60 o 
  -6   2   0     1383.31     1412.51     28.23 o 
  -5   2   0       10.54       16.13      4.80 o 
  -4   2   0      985.36     1119.71     22.73 o 
  -3   2   0      370.72      372.29     17.29 o 
  -2   2   0      669.73      941.97     15.56 o 
  -1   2   0     3069.44     3319.10     33.62 o 
   0   2   0       18.29       31.97      3.11 o 
   2   2   0     1609.31     1682.37     42.69 o 
   3   2   0      571.61      750.51     15.33 o 
   4   2   0       10.46        7.67      5.30 o 
   5   2   0        4.91        7.43      5.21 o 
   6   2   0      220.15      189.39     14.81 o 
   7   2   0      714.26      667.56     29.93 o 
   8   2   0      491.00      469.53     38.39 o 
   9   2   0       10.39       -2.70      6.44 o 
  10   2   0       35.70       50.74     41.40 o 
  11   2   0        2.24        8.34     11.80 o 
  12   2   0       82.72       43.22     20.55 o 
 -13   3   0      120.64       84.50     55.55 o 
 -12   3   0        8.82       24.78     19.97 o 
 -11   3   0        0.94       16.27     19.20 o 
 -10   3   0       39.29       43.57     25.43 o 
  -9   3   0      142.30      146.45     13.55 o 
  -8   3   0      297.70      285.45     19.07 o 
  -7   3   0      344.00      325.92     28.48 o 
  -6   3   0     1450.66     1428.46     26.59 o 
  -5   3   0      677.57      694.25     22.13 o 
  -4   3   0      367.28      421.19     14.87 o 
  -3   3   0      544.21      628.65     16.00 o 
  -2   3   0     2154.40     2251.62     29.76 o 
  -1   3   0     1264.81     1451.58     31.84 o 
   0   3   0      352.81      394.47     14.71 o 
   1   3   0      385.34      467.56     11.30 o 
   2   3   0      450.74      524.93     25.72 o 
   3   3   0     2700.92     2657.60     66.12 o 
   4   3   0      589.67      465.40     20.68 o 
   5   3   0      930.77      879.64     43.49 o 
   6   3   0      495.22      484.10     22.99 o 
   7   3   0       43.61       58.85     13.62 o 
   8   3   0       17.54       15.78      9.47 o 
   9   3   0        2.43        1.82      9.28 o 
  10   3   0       74.70       61.66     48.98 o 
  11   3   0      110.03      103.53     75.58 o 
  12   3   0       36.74       38.35     28.95 o 
 -13   4   0        0.78        9.81     13.10 o 
 -12   4   0      117.47       80.16     46.39 o 
 -11   4   0       12.91       21.43     28.95 o 
 -10   4   0       38.46        4.64     20.91 o 
  -9   4   0      170.23      174.00     13.23 o 
  -8   4   0        1.15        4.40      4.27 o 
  -7   4   0      656.94      610.89     29.73 o 
  -6   4   0      134.82      137.13     11.41 o 
  -5   4   0       16.20       18.36      6.68 o 
  -4   4   0     1296.54     1405.64     29.40 o 
  -3   4   0       83.05       65.51      6.26 o 
  -2   4   0        6.07       12.13      9.13 o 
  -1   4   0      666.17      524.20     13.57 o 
   0   4   0        2.08       12.92      4.78 o 
   1   4   0     4396.53     4896.43     95.84 o 
   2   4   0      557.41      518.04     19.02 o 
   3   4   0        5.29        1.23     10.81 o 
   4   4   0     2511.19     2682.96     64.42 o 
   5   4   0      787.33      850.79     64.01 o 
   6   4   0      414.78      527.28     57.43 o 
   7   4   0      445.47      369.19     38.40 o 
   8   4   0      312.25      262.26     35.47 o 
   9   4   0       26.50       12.04     19.14 o 
  10   4   0       68.56       20.96     25.13 o 
  11   4   0      103.19       99.54     41.69 o 
  12   4   0        8.21       12.04     20.85 o 
 -13   5   0       32.67       54.20     32.77 o 
 -12   5   0      227.63      157.79    115.04 o 
 -11   5   0       13.74       14.56     19.14 o 
 -10   5   0       12.36       65.59     80.22 o 
  -9   5   0      218.87      178.88     24.52 o 
  -8   5   0      155.91      150.85     15.57 o 
  -7   5   0       21.51       51.27     11.75 o 
  -6   5   0      343.74      387.66     17.77 o 
  -5   5   0       31.27       43.02      8.13 o 
  -4   5   0      425.74      411.99     23.55 o 
  -3   5   0     2870.25     2734.71     48.32 o 
  -2   5   0        1.24       23.24      7.66 o 
  -1   5   0      382.84      345.01     15.34 o 
   0   5   0     1148.58     1278.87     39.27 o 
   1   5   0       53.68       46.86     11.14 o 
   2   5   0     2638.69     2626.56     61.21 o 
   3   5   0       88.53      112.53     19.08 o 
   4   5   0     1240.72     1168.66     51.62 o 
   5   5   0     1371.22     1410.72     67.59 o 
   6   5   0      680.31      679.20     59.08 o 
   7   5   0      254.89      251.51     62.83 o 
   8   5   0      101.11      118.99     22.62 o 
   9   5   0      129.29      114.44     30.56 o 
  10   5   0      204.54      229.08     42.16 o 
  11   5   0       24.34       59.72     38.41 o 
 -12   6   0        0.81       11.39     20.79 o 
 -11   6   0       54.02       20.61     31.65 o 
 -10   6   0      152.97      120.91     63.30 o 
  -9   6   0       64.38      160.59     30.78 o 
  -8   6   0       36.41       23.86     13.15 o 
  -7   6   0      529.23      541.27     17.73 o 
  -6   6   0      137.87      153.12     13.60 o 
  -5   6   0     1874.90     1762.53     37.09 o 
  -4   6   0        1.13       27.54      7.94 o 
  -3   6   0      116.71      135.80     13.72 o 
  -2   6   0     2485.41     2202.69     28.94 o 
  -1   6   0      127.19      157.39     12.89 o 
   0   6   0      542.34      562.82     21.09 o 
   1   6   0     1137.00     1185.08     46.77 o 
   2   6   0       92.89       77.83     20.91 o 
   3   6   0     1894.51     1862.18     60.20 o 
   4   6   0        1.16       33.03     15.20 o 
   5   6   0      280.61      265.39     29.03 o 
   6   6   0        1.85       12.57      6.94 o 
   7   6   0      469.55      512.68     43.56 o 
   8   6   0      187.92      173.02     23.69 o 
   9   6   0       46.60       27.80     21.26 o 
  10   6   0      199.30      242.82     87.20 o 
  11   6   0       37.19       42.22     23.14 o 
 -12   7   0       78.64       94.49     53.56 o 
 -11   7   0        4.70        9.10     18.44 o 
 -10   7   0       77.87       85.33     34.47 o 
  -9   7   0      209.40      246.13     25.29 o 
  -8   7   0        7.25       16.62     14.23 o 
  -7   7   0      170.75      115.35     27.35 o 
  -6   7   0     1414.10     1388.28     32.35 o 
  -5   7   0      135.91      159.16     22.01 o 
  -4   7   0      556.94      424.26     18.08 o 
  -3   7   0      100.92      157.99     11.69 o 
  -2   7   0      885.94      849.67     33.78 o 
  -1   7   0       60.20       87.12     10.91 o 
   0   7   0       24.01       45.43      7.98 o 
   1   7   0      211.15      203.52     14.06 o 
   2   7   0      761.75      703.84     32.77 o 
   3   7   0      333.61      433.38     46.48 o 
   4   7   0      105.84      135.23     25.19 o 
   5   7   0      613.69      548.46     69.32 o 
   6   7   0      240.39      194.76     25.67 o 
   7   7   0      153.02      100.97     38.14 o 
   8   7   0       18.28        9.28     19.50 o 
   9   7   0       66.76       65.81     29.30 o 
  10   7   0       10.64       44.04     41.40 o 
 -12   8   0        8.97        4.64     24.84 o 
 -11   8   0      186.29      160.96    113.81 o 
 -10   8   0       47.26       56.61     37.64 o 
  -9   8   0      126.01      116.25     25.46 o 
  -8   8   0       14.45       23.93     14.81 o 
  -7   8   0      251.22      170.21     24.14 o 
  -6   8   0      388.69      392.68     27.63 o 
  -5   8   0      381.68      328.34     20.16 o 
  -4   8   0       57.85       72.32     16.02 o 
  -3   8   0     2311.54     2291.58     59.98 o 
  -2   8   0       82.92      102.38     21.43 o 
  -1   8   0      112.14       98.31     20.64 o 
   0   8   0      441.30      424.00     21.93 o 
   1   8   0      295.83      285.14     16.44 o 
   2   8   0      230.83      253.38     34.70 o 
   3   8   0      205.68      175.87     26.58 o 
   4   8   0      114.11      154.33     28.07 o 
   5   8   0       97.51      103.52     22.70 o 
   6   8   0        1.61       12.93     12.02 o 
   7   8   0      525.83      532.24     36.32 o 
   8   8   0       17.17       20.14     23.37 o 
   9   8   0       23.92       35.68     12.45 o 
  10   8   0       10.64       46.74     32.12 o 
 -11   9   0       26.94       23.49     32.24 o 
 -10   9   0      170.75      145.93     79.39 o 
  -9   9   0       39.22       40.26     32.94 o 
  -8   9   0        0.10        9.95     10.44 o 
  -7   9   0      240.80      270.68     31.59 o 
  -6   9   0       18.09       35.21     17.43 o 
  -5   9   0       20.37       20.54     10.51 o 
  -4   9   0      213.79      237.09     20.12 o 
  -3   9   0        1.86       22.81     10.89 o 
  -2   9   0      368.62      374.01     24.38 o 
  -1   9   0      606.54      593.03     26.07 o 
   0   9   0        8.90        7.37      5.59 o 
   1   9   0      674.14      709.52     29.68 o 
   2   9   0      190.55      185.30     32.18 o 
   3   9   0      113.94       91.07     24.99 o 
   4   9   0      256.01      327.51     34.59 o 
   5   9   0      202.75      210.75     44.08 o 
   6   9   0      334.67      388.74     36.27 o 
   7   9   0       57.70       43.25     19.32 o 
   8   9   0       45.07       44.34     19.09 o 
   9   9   0       13.52       15.11     13.02 o 
 -10  10   0       20.29       32.83     35.53 o 
  -9  10   0       72.01       57.68     28.93 o 
  -8  10   0       34.85       10.45     17.56 o 
  -7  10   0       35.60       38.18     20.93 o 
  -6  10   0      172.64      167.13     34.69 o 
  -5  10   0       12.32       16.27      8.00 o 
  -4  10   0       53.91       45.29     11.39 o 
  -3  10   0       31.84       28.69     10.60 o 
  -2  10   0       61.66       53.76     19.25 o 
  -1  10   0      242.47      232.77     21.36 o 
   0  10   0       12.73       17.90      8.22 o 
   1  10   0      417.17      327.13     35.66 o 
   2  10   0      170.65      237.88     34.91 o 
   3  10   0       63.15       61.95     37.38 o 
   4  10   0       50.03       28.55     14.17 o 
   5  10   0      172.56      223.49     36.26 o 
   6  10   0       48.39       49.63     20.83 o 
   7  10   0       43.88       44.73     22.54 o 
   8  10   0       18.38       33.89     19.67 o 
 -10  11   0       11.60       28.48     27.13 o 
  -9  11   0       26.35       19.56     15.55 o 
  -8  11   0        2.35        3.16     17.29 o 
  -7  11   0       40.59       70.22     26.41 o 
  -6  11   0       25.99       18.86     18.00 o 
  -5  11   0      126.48      131.52     50.79 o 
  -4  11   0       35.89       34.27     11.63 o 
  -3  11   0       27.09       22.26      8.94 o 
  -2  11   0        9.19        8.14      6.60 o 
  -1  11   0       10.30       17.31     10.75 o 
   0  11   0      602.50      786.69     65.83 o 
   1  11   0        0.07       15.09     11.97 o 
   2  11   0        1.11       11.12     11.62 o 
   3  11   0       39.54       27.85     17.07 o 
   4  11   0      105.47       77.99     27.74 o 
   5  11   0      112.01      117.57     37.54 o 
   6  11   0        7.47        8.52     17.08 o 
   7  11   0       66.97       66.53     26.65 o 
  -9  12   0        1.78        5.93     14.15 o 
  -8  12   0        5.32        7.20     11.37 o 
  -7  12   0      198.43      213.02     53.86 o 
  -6  12   0       18.65       20.63     14.14 o 
  -5  12   0        4.02       -0.63      6.36 o 
  -4  12   0       29.34       34.98     20.00 o 
  -3  12   0        0.26        8.33      7.88 o 
  -2  12   0       23.24       12.55      9.65 o 
  -1  12   0       24.26       53.32     29.81 o 
   0  12   0      157.43      123.22     32.26 o 
   1  12   0      110.98      135.35     39.84 o 
   2  12   0        1.07       17.57     15.12 o 
   3  12   0       12.32       30.46     15.77 o 
   4  12   0        3.10       12.75     17.71 o 
   5  12   0       42.04       72.70     34.50 o 
   6  12   0       28.07       29.19     14.96 o 
  -7  13   0        9.86       17.44     16.20 o 
  -6  13   0       32.55       30.74     16.74 o 
  -5  13   0        8.94       19.22     12.59 o 
  -4  13   0        2.32        7.15      9.56 o 
  -3  13   0       66.51       25.14     16.82 o 
  -2  13   0       85.02       42.18     22.10 o 
  -1  13   0       51.72       53.32     29.93 o 
   0  13   0        3.41        5.52      5.69 o 
   1  13   0       25.89       26.00     17.25 o 
   2  13   0       42.89       26.54     17.91 o 
   3  13   0       36.01       36.18     20.04 o 
   4  13   0        9.09        7.12     16.11 o 
  -5  14   0       66.14       66.73     28.23 o 
  -4  14   0        0.95       10.10     13.85 o 
  -3  14   0        2.19       19.44     28.07 o 
  -2  14   0       28.94       22.69     19.97 o 
  -1  14   0        3.73        6.28     13.53 o 
   0  14   0       14.96       11.05     12.73 o 
   1  14   0       20.16        5.60     15.30 o 
   2  14   0       32.61       23.00     16.73 o 
   0 -14   1        2.88        2.11     12.29 o 
   1 -14   1        8.11       11.66     12.71 o 
   2 -14   1       24.89       66.18     35.65 o 
   3 -14   1        2.27       18.73     26.07 o 
   4 -14   1        0.14       12.74     25.37 o 
  -3 -13   1       20.74       17.68     10.28 o 
  -2 -13   1        8.95       10.12     16.53 o 
  -1 -13   1        6.65       13.36     14.16 o 
   0 -13   1       13.88       11.63     13.34 o 
   1 -13   1        0.20        3.81      9.07 o 
   2 -13   1        0.26       13.73     17.59 o 
   3 -13   1       19.68       37.76     22.26 o 
   4 -13   1        3.90       12.19     11.68 o 
   5 -13   1        0.19       -0.82     20.02 o 
   6 -13   1        7.94       16.39     17.65 o 
   7 -13   1        0.11        9.78     15.78 o 
  -5 -12   1       48.80       41.66     23.81 o 
  -4 -12   1       14.09       25.93     18.58 o 
  -3 -12   1        0.01        6.17     20.00 o 
  -2 -12   1       41.58       36.75     19.42 o 
  -1 -12   1        0.76        0.38     13.22 o 
   0 -12   1        7.17       19.51     11.69 o 
   1 -12   1      200.84      215.59     48.71 o 
   2 -12   1       17.40       13.52     13.41 o 
   3 -12   1       63.79       46.67     17.39 o 
   4 -12   1       14.68        8.14     11.67 o 
   5 -12   1       27.62       63.32     26.76 o 
   6 -12   1       18.94       31.67     18.88 o 
   7 -12   1       18.20       19.37     14.68 o 
   8 -12   1       18.03       27.05     17.67 o 
  -6 -11   1      102.82       86.73     27.37 o 
  -5 -11   1        0.61       11.29     14.47 o 
  -4 -11   1       71.98       40.72     24.27 o 
  -3 -11   1      158.02      178.68     31.49 o 
  -2 -11   1       12.43       20.66     15.94 o 
  -1 -11   1       71.05       82.39     26.64 o 
   0 -11   1        7.14       17.21     26.95 o 
   1 -11   1       12.22       16.76     12.29 o 
   2 -11   1      236.85      245.13     32.80 o 
   3 -11   1      477.61      514.71     36.59 o 
   4 -11   1       13.57        4.64      8.99 o 
   5 -11   1       96.39       51.81     28.89 o 
   6 -11   1      145.36      167.38     40.22 o 
   7 -11   1       87.72      110.26     41.05 o 
   8 -11   1        2.81       18.94     11.77 o 
   9 -11   1        2.25        3.88     10.98 o 
  10 -11   1       17.59       -5.40     22.84 o 
  -7 -10   1       90.10       38.17     35.29 o 
  -6 -10   1       16.64       24.41     20.76 o 
  -5 -10   1      199.48      189.07     46.05 o 
  -4 -10   1        0.17        9.24      8.28 o 
  -3 -10   1        4.19        6.05     15.69 o 
  -2 -10   1       65.14       51.73     20.68 o 
  -1 -10   1       25.93       72.25     23.81 o 
   0 -10   1      240.84      212.04     24.85 o 
   1 -10   1       21.71       15.88      9.83 o 
   2 -10   1       93.04       98.39     25.94 o 
   3 -10   1      527.96      507.58     28.97 o 
   4 -10   1       19.52       11.19      9.08 o 
   5 -10   1      105.88      146.81     33.04 o 
   6 -10   1       14.63       10.21     15.62 o 
   7 -10   1      135.28      195.70     29.77 o 
   8 -10   1       61.05       21.66     13.54 o 
   9 -10   1        0.81        7.49      9.92 o 
  10 -10   1        7.26        9.81     12.27 o 
  -8  -9   1        0.93       13.24     14.56 o 
  -7  -9   1      218.47      230.21     57.83 o 
  -6  -9   1      373.30      400.50     43.27 o 
  -5  -9   1       12.49        9.06     10.53 o 
  -4  -9   1      285.99      285.27     38.11 o 
  -3  -9   1       62.55       55.00     20.97 o 
  -2  -9   1       63.45       41.53     15.64 o 
  -1  -9   1        7.22        6.67      9.66 o 
   0  -9   1       24.61       41.37     12.55 o 
   1  -9   1      347.96      362.91     31.72 o 
   2  -9   1      515.69      529.15     30.99 o 
   3  -9   1      156.97      218.35     26.97 o 
   4  -9   1      645.81      570.51     34.07 o 
   5  -9   1      236.19      259.49     27.48 o 
   6  -9   1        6.68       15.95     14.83 o 
   7  -9   1      153.45      118.83     24.98 o 
   8  -9   1       36.63       18.34     12.24 o 
   9  -9   1        3.89       17.08     12.21 o 
  10  -9   1       17.72       18.56     22.49 o 
  11  -9   1       17.45       41.11     46.22 o 
  -9  -8   1        0.96       35.29     31.36 o 
  -8  -8   1       44.12       33.77     17.73 o 
  -7  -8   1       36.10       37.16     21.66 o 
  -6  -8   1      453.24      527.47     39.06 o 
  -5  -8   1       49.22       21.88     12.78 o 
  -4  -8   1       27.66       24.97     16.56 o 
  -3  -8   1      786.04      757.31     61.40 o 
  -2  -8   1       98.27       97.07     22.45 o 
  -1  -8   1      500.89      470.01     46.38 o 
   0  -8   1       66.22       78.69     14.34 o 
   1  -8   1       89.67      103.65     20.69 o 
   2  -8   1       27.83       35.81     14.17 o 
   3  -8   1        2.14       10.83      9.03 o 
   4  -8   1       16.43       17.50      8.06 o 
   5  -8   1      283.28      267.61     25.03 o 
   6  -8   1      427.16      469.80     34.89 o 
   7  -8   1      164.32      134.87     27.40 o 
   8  -8   1      103.14       52.39     16.51 o 
   9  -8   1      135.05       96.59     42.37 o 
  10  -8   1        2.27       15.91     24.84 o 
  11  -8   1        4.70        2.11     26.01 o 
  12  -8   1        0.38       12.21     17.97 o 
 -10  -7   1       39.14       55.26     34.88 o 
  -9  -7   1        0.34       25.31     23.61 o 
  -8  -7   1       42.57       41.31     17.97 o 
  -7  -7   1       42.80       26.28     21.08 o 
  -6  -7   1       85.76      105.34     22.54 o 
  -5  -7   1      209.71      160.21     21.29 o 
  -4  -7   1      123.73      106.26     21.59 o 
  -3  -7   1      100.28       99.79     32.49 o 
  -2  -7   1     1138.90     1120.04     64.30 o 
  -1  -7   1     1417.77     1425.94     49.50 o 
   0  -7   1      116.91      115.48     14.44 o 
   1  -7   1       20.19       35.05      9.47 o 
   2  -7   1      127.58      130.49     14.57 o 
   3  -7   1      378.25      397.15     20.09 o 
   4  -7   1     1184.89     1132.63     30.58 o 
   5  -7   1        1.55       15.48      6.29 o 
   6  -7   1      277.98      247.23     18.87 o 
   7  -7   1     1413.97     1336.69     84.32 o 
   8  -7   1       12.24       11.77     12.60 o 
   9  -7   1      225.30      232.85     31.65 o 
  10  -7   1      129.85      139.94     71.70 o 
  11  -7   1       33.15       24.37     23.02 o 
  12  -7   1       15.90        9.63     33.36 o 
 -10  -6   1        1.26       24.25     38.35 o 
  -9  -6   1      219.40      276.65     71.17 o 
  -8  -6   1        3.91       45.74     23.67 o 
  -7  -6   1      222.86      198.99     31.85 o 
  -6  -6   1       10.52       14.10     11.48 o 
  -5  -6   1       94.58       89.35     20.17 o 
  -4  -6   1      530.78      587.28     43.96 o 
  -3  -6   1       20.41       22.35     12.70 o 
  -2  -6   1       35.48       22.38     14.46 o 
  -1  -6   1     1077.58     1199.81     59.76 o 
   0  -6   1       21.65       32.67      7.67 o 
   1  -6   1       96.43      100.22     12.93 o 
   2  -6   1        1.13       55.46     12.29 o 
   3  -6   1     1502.58     1336.19     52.09 o 
   4  -6   1      973.36      911.50     35.57 o 
   5  -6   1      105.46      123.13     18.72 o 
   6  -6   1       53.50       84.94     11.61 o 
   7  -6   1      296.81      300.15     28.26 o 
   8  -6   1      521.94      557.16     39.82 o 
   9  -6   1      153.69      157.77     28.57 o 
  10  -6   1       61.97       81.98     50.91 o 
  11  -6   1      224.81      259.09     61.25 o 
  12  -6   1        0.63        6.58     17.68 o 
 -11  -5   1       34.26      240.30     53.44 o 
 -10  -5   1       57.72       73.93     35.94 o 
  -9  -5   1       21.45       43.28     20.26 o 
  -8  -5   1       67.27       79.92     16.41 o 
  -7  -5   1        5.84       17.71     14.74 o 
  -6  -5   1      437.37      457.40     40.28 o 
  -5  -5   1     1971.01     2074.36     74.15 o 
  -4  -5   1        2.42       14.73     10.69 o 
  -3  -5   1     1252.96     1294.27     37.47 o 
  -2  -5   1      318.25      233.51     24.37 o 
  -1  -5   1       47.00       74.29     13.67 o 
   0  -5   1      506.49      378.77     14.85 o 
   1  -5   1        5.88       60.38      9.52 o 
   2  -5   1     1819.77     1580.75     31.00 o 
   3  -5   1       15.75       35.11      7.70 o 
   4  -5   1      424.13      416.08     26.99 o 
   5  -5   1     1364.96     1319.55     27.31 o 
   6  -5   1     1784.90     1748.78     44.98 o 
   7  -5   1        3.22       12.75     10.93 o 
   8  -5   1      453.22      474.30     32.77 o 
   9  -5   1       55.91       69.50     23.35 o 
  10  -5   1       21.94       22.61     25.31 o 
  11  -5   1        6.26       12.63     13.74 o 
  12  -5   1      134.38      149.22     61.95 o 
  13  -5   1       15.73       15.91     23.84 o 
 -11  -4   1        0.71       19.55     34.59 o 
 -10  -4   1      120.58      187.50     41.22 o 
  -9  -4   1       40.43       33.94     27.19 o 
  -8  -4   1        4.21        7.94      7.27 o 
  -7  -4   1      892.01      935.43     65.85 o 
  -6  -4   1       56.17       53.07     13.31 o 
  -5  -4   1      276.62      276.88     30.04 o 
  -4  -4   1      465.11      467.63     28.42 o 
  -3  -4   1     2254.95     2231.91     41.10 o 
  -2  -4   1     1892.37     1929.96     47.61 o 
  -1  -4   1        0.65       39.42      6.04 o 
   0  -4   1     4485.59     4567.40     59.86 o 
   1  -4   1     1334.82     1260.91     56.79 o 
   2  -4   1     2785.61     2849.33     39.96 o 
   3  -4   1     1588.97     1480.25     28.85 o 
   4  -4   1     1003.08      784.53     20.90 o 
   5  -4   1        9.13        8.80      2.85 o 
   6  -4   1      187.61      209.64      9.39 o 
   7  -4   1        0.75       19.29      5.46 o 
   8  -4   1       13.67       22.03      5.87 o 
   9  -4   1      159.46      158.88     20.85 o 
  10  -4   1      791.63      767.81     71.11 o 
  11  -4   1       19.52        7.16     17.03 o 
  12  -4   1        8.36       24.19     20.44 o 
  13  -4   1       20.94       22.84     26.72 o 
 -12  -3   1        0.45        9.98     16.91 o 
 -11  -3   1       69.99       83.92     35.18 o 
 -10  -3   1       92.75       79.75     52.50 o 
  -9  -3   1      671.19      710.91     83.15 o 
  -8  -3   1        2.49        8.43      6.47 o 
  -7  -3   1       41.63       50.68      9.62 o 
  -6  -3   1     1374.97     1509.59     41.18 o 
  -5  -3   1      266.27      299.53     16.53 o 
  -4  -3   1      170.96      166.40     13.25 o 
  -3  -3   1     1029.62     1152.19     67.36 o 
  -2  -3   1     1596.78     1713.95     57.61 o 
  -1  -3   1      185.50      162.03      9.25 o 
   1  -3   1     2550.00     2568.76     35.53 o 
   2  -3   1     5299.66     5049.02     72.76 o 
   3  -3   1     1468.57     1234.00     20.65 o 
   4  -3   1       53.75       44.77      6.28 o 
   5  -3   1      352.94      362.17     14.49 o 
   6  -3   1      280.72      353.67     22.19 o 
   7  -3   1       95.22      125.43     13.52 o 
   8  -3   1     1140.70     1067.41     28.87 o 
   9  -3   1      441.03      398.52     16.82 o 
  10  -3   1       20.54       27.54     22.43 o 
  11  -3   1       64.25       45.04     38.99 o 
  12  -3   1        0.97        0.12      9.51 o 
  13  -3   1       22.96       38.76     37.17 o 
 -12  -2   1      110.66      141.47     39.40 o 
 -11  -2   1      128.15      102.06     62.42 o 
 -10  -2   1       70.34       60.13     43.75 o 
  -9  -2   1        0.33       10.24      7.04 o 
  -8  -2   1     1571.25     1835.96    114.42 o 
  -7  -2   1      208.95      199.39     17.32 o 
  -6  -2   1       31.08       29.71      7.39 o 
  -5  -2   1     2939.70     2909.64     50.91 o 
  -4  -2   1     2076.76     2279.30     65.36 o 
  -3  -2   1      742.18      802.50     21.67 o 
  -2  -2   1     1516.79     1335.08     38.84 o 
   1  -2   1     3158.70     3151.38     32.65 o 
   2  -2   1     4056.45     3378.58     34.62 o 
   3  -2   1      915.69      995.00     18.42 o 
   4  -2   1      702.97      843.54     15.00 o 
   5  -2   1      102.62      104.38     13.15 o 
   6  -2   1        6.63       11.94      3.99 o 
   7  -2   1     1846.76     1886.31     36.97 o 
   8  -2   1      687.28      577.04     32.27 o 
   9  -2   1     1507.71     1380.44     42.96 o 
  10  -2   1      192.09      210.27     30.90 o 
  11  -2   1       69.00       80.28     30.07 o 
  12  -2   1      154.20      133.89     77.16 o 
  13  -2   1       20.28       22.61     25.49 o 
 -12  -1   1      123.67      154.68     38.52 o 
 -11  -1   1        9.91       16.85     16.09 o 
 -10  -1   1      702.12      688.23     57.06 o 
  -9  -1   1      967.33      967.73     52.39 o 
  -8  -1   1        1.93        7.00      7.56 o 
  -7  -1   1      970.51     1054.22     41.87 o 
  -6  -1   1      267.82      270.02     16.68 o 
  -5  -1   1      120.37      121.43     12.78 o 
  -4  -1   1     2333.48     2042.13     45.60 o 
  -3  -1   1       70.01       47.81     11.42 o 
  -2  -1   1      839.42      835.75     17.40 o 
  -1  -1   1     1041.85     1039.39     24.82 o 
   0  -1   1     3205.66     3148.46     37.58 o 
   1  -1   1     5561.34     6262.22     86.12 o 
   2  -1   1      207.52      265.10     10.56 o 
   3  -1   1     1037.20      993.36     16.22 o 
   4  -1   1     1257.73     1274.44     24.44 o 
   5  -1   1     3259.18     3182.95     53.65 o 
   6  -1   1       10.26       12.63      5.44 o 
   7  -1   1       37.70       49.63      4.85 o 
   8  -1   1     2833.45     2584.20     98.45 o 
   9  -1   1     1342.05     1418.81     36.12 o 
  10  -1   1      109.89      153.14     21.70 o 
  11  -1   1       63.20       55.32     46.80 o 
  12  -1   1       55.88       58.02     29.54 o 
  13  -1   1      114.61       86.50     62.31 o 
 -12   0   1       19.14       40.11     16.97 o 
 -11   0   1      102.21       92.70     22.71 o 
 -10   0   1      232.96      274.12     30.41 o 
  -9   0   1       78.43       63.06     14.19 o 
  -8   0   1      280.62      314.96     28.75 o 
  -7   0   1       25.90       26.13     10.85 o 
  -6   0   1     5685.04     5462.34     61.16 o 
  -5   0   1      246.09      228.57     20.05 o 
  -4   0   1      198.66      243.03     17.68 o 
  -3   0   1      639.00      465.15     12.27 o 
  -2   0   1       66.81      186.84     15.41 o 
  -1   0   1      116.37      131.35      3.61 o 
   3   0   1     2645.67     2738.76     34.27 o 
   4   0   1       24.44       48.66      7.84 o 
   5   0   1       90.18       96.67      9.23 o 
   6   0   1      765.67      813.00     33.84 o 
   7   0   1      453.51      420.18     18.28 o 
   8   0   1        2.59       11.15      5.52 o 
   9   0   1      371.75      394.25     35.77 o 
  10   0   1       43.20       30.44     14.33 o 
  11   0   1       26.28       13.83      8.95 o 
  12   0   1      133.79      107.17     77.52 o 
 -12   1   1       18.45       25.13     15.21 o 
 -11   1   1        0.35        5.62      6.73 o 
 -10   1   1      495.91      526.36     46.24 o 
  -9   1   1       22.88       16.92      9.82 o 
  -8   1   1      112.04      103.07     17.28 o 
  -7   1   1      524.34      459.93     22.59 o 
  -6   1   1       13.37       33.19      8.87 o 
  -5   1   1     1377.38     1505.29     29.61 o 
  -4   1   1     1827.75     1883.34     26.73 o 
  -3   1   1      124.15       72.97      5.29 o 
  -1   1   1      316.59      439.20     10.40 o 
   1   1   1      227.51      304.52      5.11 o 
   2   1   1     3238.20     3217.38     33.20 o 
   3   1   1     3914.80     4775.26     57.03 o 
   4   1   1     3095.08     3185.63     41.53 o 
   5   1   1     2914.52     2935.94     51.62 o 
   6   1   1        2.32        5.29      4.25 o 
   7   1   1     1195.69     1085.78     34.85 o 
   8   1   1       17.28       13.20     10.96 o 
   9   1   1       25.90       12.88     10.29 o 
  10   1   1      146.42      115.06     25.35 o 
  11   1   1       22.80       34.24     18.50 o 
  12   1   1        6.16       21.67     12.04 o 
 -13   2   1        0.56        9.87     10.39 o 
 -12   2   1      400.07      340.30    175.00 o 
 -11   2   1      105.58       90.78     19.46 o 
 -10   2   1      144.25      129.07     16.73 o 
  -9   2   1      170.03      125.67     17.05 o 
  -8   2   1       91.13       75.91     15.46 o 
  -7   2   1     1056.20      969.83     24.95 o 
  -6   2   1       55.93       66.02      7.82 o 
  -5   2   1      112.90      201.97     14.00 o 
  -4   2   1     5129.40     5513.44    114.04 o 
  -3   2   1     4352.90     4120.92     42.84 o 
  -2   2   1     1411.67      957.62     16.32 o 
   1   2   1       15.07       15.86     12.04 o 
   3   2   1     4683.03     5359.70     74.16 o 
   4   2   1        8.55        5.87      6.58 o 
   5   2   1     4012.56     3931.95     82.76 o 
   6   2   1       97.16      100.51     19.42 o 
   7   2   1       88.38       88.98     22.13 o 
   8   2   1     1461.50     1562.69     43.52 o 
   9   2   1        1.99        6.86      8.82 o 
  10   2   1        0.70        5.54      7.56 o 
  11   2   1      117.73      104.88     60.49 o 
  12   2   1        0.63        1.94     12.51 o 
 -13   3   1       15.81       13.62     12.21 o 
 -12   3   1       98.82       73.76     58.02 o 
 -11   3   1      141.49      134.48     66.59 o 
 -10   3   1       51.46       49.97     17.34 o 
  -9   3   1       20.68       16.30      9.16 o 
  -8   3   1      431.92      485.54     39.99 o 
  -7   3   1        4.87        8.89      4.73 o 
  -6   3   1     1449.63     1441.16     28.74 o 
  -5   3   1       68.73       85.85     13.23 o 
  -4   3   1      163.55      166.19     10.96 o 
  -3   3   1     5612.33     5496.85     66.40 o 
  -2   3   1      574.13      668.50     15.43 o 
  -1   3   1      106.57      109.93      9.49 o 
   0   3   1      117.20      148.13     16.27 o 
   1   3   1     1487.31     1413.60     47.92 o 
   2   3   1      116.06      127.20     14.68 o 
   3   3   1       37.21       90.24     15.09 o 
   4   3   1     1856.42     1478.90     54.26 o 
   5   3   1      309.79      341.00     27.67 o 
   6   3   1      494.80      504.85     28.42 o 
   7   3   1       51.47       28.03     11.62 o 
   8   3   1      308.46      250.51     28.77 o 
   9   3   1      365.46      364.75     25.10 o 
  10   3   1       23.65       22.26     14.74 o 
  11   3   1        7.96       24.02     26.25 o 
  12   3   1      166.83      103.82     67.71 o 
 -12   4   1        0.52        1.47     10.34 o 
 -11   4   1       69.91       72.17     54.38 o 
 -10   4   1       10.19       16.27     24.90 o 
  -9   4   1       82.11       73.03     16.54 o 
  -8   4   1       52.52       61.22     10.19 o 
  -7   4   1      360.98      344.45     21.20 o 
  -6   4   1      976.38      909.91     34.37 o 
  -5   4   1     2654.99     2512.54     34.14 o 
  -4   4   1      150.48      115.33     12.60 o 
  -3   4   1      708.05      662.98     16.06 o 
  -2   4   1     2203.49     2169.15     30.05 o 
  -1   4   1      181.27      149.51      9.09 o 
   0   4   1     3872.77     3531.24     53.93 o 
   1   4   1     2163.80     1875.63     31.20 o 
   2   4   1       46.18       75.83      7.99 o 
   3   4   1     1997.37     2172.47     47.54 o 
   4   4   1      748.78      748.32     28.98 o 
   5   4   1       36.26       40.52     12.46 o 
   6   4   1        0.29        5.17      9.87 o 
   7   4   1     1419.38     1516.95     75.11 o 
   8   4   1      196.56      153.21     63.89 o 
   9   4   1        6.18       19.91     21.55 o 
  10   4   1      218.67      277.00     34.41 o 
  12   4   1       89.37       55.26     26.01 o 
 -12   5   1        6.49        2.41      9.28 o 
 -11   5   1        8.54       24.25     22.61 o 
 -10   5   1        1.44        5.05     20.73 o 
  -9   5   1      529.95      569.85     65.30 o 
  -8   5   1       98.77       90.13     12.45 o 
  -7   5   1       48.01       58.15      9.10 o 
  -6   5   1      175.24      175.66     16.64 o 
  -5   5   1       45.97       84.11     11.23 o 
  -4   5   1       98.08       98.65     12.69 o 
  -3   5   1     1482.23     1634.58     31.53 o 
  -2   5   1      507.84      480.03     17.72 o 
  -1   5   1      283.58      274.23      9.52 o 
   0   5   1      376.13      293.63     11.25 o 
   1   5   1       15.58       30.12      8.13 o 
   2   5   1     1065.96     1060.63     38.09 o 
   3   5   1     3829.01     4125.51    133.42 o 
   4   5   1      201.46      201.25     73.70 o 
   5   5   1      737.00      855.02     72.41 o 
   6   5   1     1009.98      966.41     68.30 o 
   7   5   1      179.53      257.97     83.50 o 
   8   5   1      119.84       76.87     83.92 o 
   9   5   1      105.47       58.25     47.33 o 
  10   5   1       19.81       28.25     29.71 o 
  11   5   1      102.32      103.76     38.29 o 
  12   5   1        0.94       -2.00     19.09 o 
 -12   6   1        5.23       17.21     21.67 o 
 -11   6   1       57.99       74.29     49.21 o 
 -10   6   1        0.31        2.64     13.15 o 
  -9   6   1        0.42       16.21     22.26 o 
  -8   6   1       58.80       68.18     15.31 o 
  -7   6   1      204.01      194.57     14.94 o 
  -6   6   1      146.01      182.13     13.53 o 
  -5   6   1      784.60      794.32     31.86 o 
  -4   6   1     3327.76     3287.61     37.04 o 
  -3   6   1     1427.07     1420.89     25.44 o 
  -2   6   1       55.15       47.20     10.17 o 
  -1   6   1     1949.74     1702.26     34.00 o 
   0   6   1      940.74      826.45     27.23 o 
   1   6   1     1265.93     1334.92     40.03 o 
   2   6   1     1369.66     1312.54     61.09 o 
   3   6   1      193.81      197.43     30.77 o 
   4   6   1     2157.67     2052.27    110.75 o 
   5   6   1      440.46      467.03     57.26 o 
   6   6   1      532.49      565.27     49.74 o 
   7   6   1      490.75      496.39    136.59 o 
   8   6   1        0.25        0.23      9.40 o 
  10   6   1        9.92        5.87     17.85 o 
  11   6   1       11.27       37.11     28.72 o 
 -12   7   1      145.60      156.15     93.25 o 
 -11   7   1       10.92       24.25     26.31 o 
 -10   7   1      104.66       82.68     60.02 o 
  -9   7   1       16.30       36.58     34.24 o 
  -8   7   1       40.50       26.23     11.99 o 
  -7   7   1      757.38      750.97     40.90 o 
  -6   7   1      341.87      341.04     20.35 o 
  -5   7   1      334.25      352.95     25.21 o 
  -4   7   1     1977.15     2087.75     48.57 o 
  -3   7   1     2700.26     2654.40     52.33 o 
  -2   7   1      697.22      724.75     31.80 o 
  -1   7   1     1548.84     1306.94     52.91 o 
   0   7   1       65.75       89.50      9.25 o 
   1   7   1        3.72        5.90      3.92 o 
   2   7   1     1384.60     1290.62     27.77 o 
   3   7   1     1607.99     1426.33     58.95 o 
   4   7   1       31.02       39.76     20.85 o 
   5   7   1     2011.03     2222.75     82.10 o 
   6   7   1       30.79       24.78     19.32 o 
   7   7   1       40.20       51.38     29.54 o 
   8   7   1      310.99      338.85     33.35 o 
   9   7   1        9.85        8.96     11.87 o 
  10   7   1      121.27      132.01     52.91 o 
  11   7   1        1.96       18.44     19.09 o 
 -11   8   1       39.79       26.01     34.00 o 
 -10   8   1        2.61       13.98     20.67 o 
  -9   8   1       89.46       81.51     36.23 o 
  -8   8   1       38.76       44.36     14.74 o 
  -7   8   1       13.57       21.26     12.68 o 
  -6   8   1      237.78      255.26     18.75 o 
  -5   8   1      124.83      111.46     14.06 o 
  -4   8   1      343.64      271.43     14.53 o 
  -3   8   1      139.47      181.64     18.61 o 
  -2   8   1      498.57      492.71     19.26 o 
  -1   8   1      319.76      366.79     19.34 o 
   0   8   1       36.98       34.34      7.92 o 
   1   8   1      285.36      273.86     20.29 o 
   2   8   1       39.30       44.84      9.94 o 
   3   8   1      867.19      971.25     44.16 o 
   4   8   1        1.99       17.29      8.76 o 
   5   8   1       40.49       22.09     15.50 o 
   6   8   1      117.95      135.01     36.75 o 
   7   8   1       58.83       64.66     28.85 o 
   8   8   1      198.49      183.59     37.01 o 
   9   8   1      112.28       61.76     30.76 o 
  10   8   1        6.38        8.98     25.84 o 
 -11   9   1        0.59        9.75     24.96 o 
 -10   9   1       29.54       18.26     34.00 o 
  -9   9   1        5.54        0.76     15.33 o 
  -8   9   1       77.37       99.80     22.98 o 
  -7   9   1       17.74       12.69     11.47 o 
  -6   9   1       20.97       33.30     15.76 o 
  -5   9   1     1002.85      931.34     50.27 o 
  -4   9   1      110.96      160.13     18.78 o 
  -3   9   1       32.96       22.89     11.18 o 
  -2   9   1      170.35      162.96     16.77 o 
  -1   9   1      122.11      144.17     14.01 o 
   0   9   1      134.42      152.57     13.06 o 
   1   9   1       25.08       42.09      9.82 o 
   2   9   1      210.74      214.29     16.13 o 
   3   9   1       77.08       87.33     30.54 o 
   4   9   1        2.21       16.56     14.37 o 
   5   9   1      375.34      350.86     59.28 o 
   6   9   1        0.28        9.81      8.60 o 
   7   9   1      189.98      185.96     67.63 o 
   8   9   1        2.57        6.72      8.43 o 
   9   9   1        7.63        2.59     10.72 o 
 -10  10   1        0.70       14.92     24.49 o 
  -9  10   1       20.63       39.34     35.53 o 
  -8  10   1      102.20       79.93     23.00 o 
  -7  10   1       82.72      123.51     31.74 o 
  -6  10   1       34.33        9.73      8.62 o 
  -5  10   1      196.75      194.95     21.50 o 
  -4  10   1      599.20      609.80     28.38 o 
  -3  10   1       14.62       11.67     14.48 o 
  -2  10   1       44.92       49.66     14.24 o 
  -1  10   1      118.67      117.56     16.48 o 
   0  10   1      310.29      304.10     20.15 o 
   1  10   1        5.64       12.61      8.98 o 
   2  10   1       74.24       87.25     19.97 o 
   3  10   1      237.14      215.41     36.60 o 
   4  10   1       42.47       82.14     25.86 o 
   5  10   1      136.11      182.65     29.98 o 
   6  10   1       33.66       41.08     22.95 o 
   7  10   1       34.03       29.94     17.67 o 
   8  10   1      195.70      204.25     43.07 o 
   9  10   1        1.27        5.71     12.67 o 
 -10  11   1       38.64       14.21     21.32 o 
  -9  11   1        1.37        3.64     22.96 o 
  -8  11   1        0.62       14.84     14.56 o 
  -7  11   1       11.71        9.31     10.46 o 
  -6  11   1       67.72       66.42     25.92 o 
  -5  11   1       21.14       22.21     14.56 o 
  -4  11   1       16.61       19.21     12.36 o 
  -3  11   1      143.12      142.42     24.59 o 
  -2  11   1      565.65      562.08     29.26 o 
  -1  11   1        1.05       18.59      8.18 o 
   0  11   1       63.32       71.29     21.20 o 
   1  11   1     1447.77     1407.00    113.65 o 
   2  11   1        1.26       28.62     12.51 o 
   3  11   1       12.08        7.85     10.66 o 
   4  11   1      129.09      162.75     34.96 o 
   5  11   1       13.18       25.63     16.53 o 
   6  11   1      128.99      167.33     50.50 o 
   7  11   1        0.22       21.09     13.14 o 
   8  11   1       44.48       42.56     28.42 o 
  -9  12   1        5.16       12.86     25.54 o 
  -8  12   1        3.58       20.57     17.15 o 
  -7  12   1       31.05       45.48     20.10 o 
  -6  12   1       90.89       78.96     32.73 o 
  -5  12   1       54.54       39.52     35.41 o 
  -4  12   1        2.15       16.06     10.45 o 
  -3  12   1       17.26       26.47     17.77 o 
  -2  12   1      126.03      144.53     26.30 o 
  -1  12   1       75.59       45.23     19.22 o 
   0  12   1      147.22      198.07     31.61 o 
   1  12   1       12.34       11.78     15.19 o 
   2  12   1      320.33      328.98     45.66 o 
   3  12   1       26.23       27.41     17.63 o 
   4  12   1       13.36       15.07     11.69 o 
   5  12   1       13.98       24.97     15.68 o 
   6  12   1        8.87       13.20     15.70 o 
  -8  13   1       22.07       25.79     18.24 o 
  -7  13   1       79.06      104.03     27.27 o 
  -6  13   1        1.42        4.01     11.75 o 
  -5  13   1        0.57        1.70     11.14 o 
  -4  13   1       71.35       87.06     28.57 o 
  -3  13   1        0.86       10.00      6.73 o 
  -2  13   1       37.38       15.37      9.99 o 
  -1  13   1       84.78      140.44     51.44 o 
   0  13   1      106.28      136.99     36.26 o 
   1  13   1       38.52       61.16     25.84 o 
   2  13   1       12.28       11.54      8.70 o 
   3  13   1       59.03       67.04     24.96 o 
   4  13   1        0.07        9.87     14.87 o 
   5  13   1       10.42       43.19     21.09 o 
  -6  14   1        2.30       10.25     10.54 o 
  -5  14   1       35.24       29.72     18.75 o 
  -4  14   1       46.25       42.31     18.99 o 
  -3  14   1       13.51       15.58     19.32 o 
  -2  14   1        6.98       14.95     15.18 o 
  -1  14   1       14.61        5.73     12.19 o 
   0  14   1       17.81       10.64     13.05 o 
   1  14   1       35.47       55.30     28.59 o 
   2  14   1       32.50       24.90     25.44 o 
   3  14   1       35.99       35.56     20.06 o 
  -2  15   1        2.66       25.60     31.83 o 
  -1  15   1        4.55       19.62     18.13 o 
  -1 -13   2       14.17       10.67     13.71 o 
   0 -13   2       12.74       17.07     17.19 o 
   1 -13   2       12.34       16.11     18.21 o 
   2 -13   2        0.10       30.42     38.58 o 
   3 -13   2       48.61       34.24     27.48 o 
   4 -13   2        8.88       19.67     27.42 o 
   5 -13   2        0.59       10.39     10.75 o 
   6 -13   2       21.90       22.20     14.12 o 
  -3 -12   2       24.64       20.85     30.71 o 
  -2 -12   2       12.39        8.23     15.25 o 
  -1 -12   2        0.30       -0.06     10.79 o 
   0 -12   2        1.30        2.04      8.42 o 
   1 -12   2        0.34        7.24     14.33 o 
   2 -12   2       55.42       58.20     30.89 o 
   3 -12   2       59.69       48.62     19.47 o 
   4 -12   2       36.29       14.79     16.25 o 
   5 -12   2        0.30        9.39      9.31 o 
   6 -12   2        0.03        2.19     12.56 o 
   7 -12   2       55.55      111.90     39.81 o 
   8 -12   2        1.12       13.56     10.89 o 
  -5 -11   2        7.48       26.57     28.03 o 
  -4 -11   2       73.50      138.24     55.90 o 
  -3 -11   2       50.98       26.77     17.77 o 
  -2 -11   2        9.88       36.65     20.15 o 
  -1 -11   2       43.92       34.33     25.78 o 
   0 -11   2       11.77       28.85     21.60 o 
   1 -11   2       27.77       30.44     18.18 o 
   2 -11   2       50.10       19.08     14.63 o 
   3 -11   2      110.01       95.09     24.78 o 
   4 -11   2        7.05        5.24     14.21 o 
   5 -11   2       10.04       16.54     14.39 o 
   6 -11   2       33.22       26.64     18.32 o 
   7 -11   2        0.16       33.01     18.46 o 
   8 -11   2       54.23       68.68     25.60 o 
   9 -11   2        3.34       16.90     14.97 o 
  -6 -10   2       60.61       67.20     21.11 o 
  -5 -10   2       53.38       50.29     22.43 o 
  -4 -10   2      119.52      137.48     31.17 o 
  -3 -10   2      216.11      253.18     39.73 o 
  -2 -10   2        6.71       12.68     13.68 o 
  -1 -10   2       29.77       30.41     22.67 o 
   0 -10   2        0.58        6.86     10.57 o 
   1 -10   2      466.13      485.86     35.31 o 
   2 -10   2        9.77        7.16      5.53 o 
   3 -10   2       49.02       25.40     15.97 o 
   4 -10   2       10.34       12.22      8.27 o 
   5 -10   2       56.68       69.60     25.23 o 
   6 -10   2      206.05      287.29     45.80 o 
   7 -10   2        0.68       10.46     18.79 o 
   8 -10   2       90.21      123.23     27.67 o 
   9 -10   2       51.79       47.56     19.74 o 
  10 -10   2        2.06       20.53     17.42 o 
  -7  -9   2        9.55       37.94     21.92 o 
  -6  -9   2       54.61       58.87     30.06 o 
  -4  -9   2       18.34       77.32     20.60 o 
  -3  -9   2       68.77       71.15     20.86 o 
  -2  -9   2      685.64      691.92     53.88 o 
  -1  -9   2      517.49      542.19     38.84 o 
   0  -9   2       72.68       78.38     24.56 o 
   1  -9   2       40.63       21.68      9.67 o 
   2  -9   2      639.99      677.81     41.31 o 
   3  -9   2        1.53        7.12      4.77 o 
   4  -9   2        8.88       12.77      7.44 o 
   5  -9   2      748.36      792.28     53.14 o 
   6  -9   2       59.22       51.07     19.10 o 
   7  -9   2      133.61      150.95     26.95 o 
   8  -9   2        7.56        6.50      9.83 o 
   9  -9   2       19.05       14.91      9.38 o 
  10  -9   2       30.47       67.11     30.06 o 
  11  -9   2       53.31       39.64     56.02 o 
  -8  -8   2        0.43       35.35     45.39 o 
  -7  -8   2       22.95       31.74     18.58 o 
  -6  -8   2        3.24       17.06     14.69 o 
  -5  -8   2      167.71      175.62     29.55 o 
  -4  -8   2       95.76       93.08     25.19 o 
  -3  -8   2        1.75       -0.44     12.82 o 
  -2  -8   2      526.62      444.81     32.75 o 
  -1  -8   2      233.25      211.78     33.21 o 
   0  -8   2      110.89      149.55     29.48 o 
   1  -8   2       61.12       46.86     12.40 o 
   2  -8   2      122.79      105.20     18.50 o 
   3  -8   2      315.15      303.14     23.64 o 
   4  -8   2        0.63        5.27      5.98 o 
   5  -8   2      314.40      284.71     21.03 o 
   6  -8   2       21.75       23.81     14.01 o 
   7  -8   2       29.97       32.73     15.71 o 
   8  -8   2      107.56       99.64     22.23 o 
   9  -8   2        6.31       21.50     18.41 o 
  10  -8   2        0.33        5.60     10.31 o 
  11  -8   2       39.97       11.22     25.19 o 
  12  -8   2       69.38       90.14     51.68 o 
  -9  -7   2       14.27        6.22     23.25 o 
  -8  -7   2       62.31       63.89     37.41 o 
  -7  -7   2       74.11       70.86     24.87 o 
  -6  -7   2      169.13      171.00     25.40 o 
  -5  -7   2      126.40       82.68     27.38 o 
  -4  -7   2       23.02       44.52     19.43 o 
  -3  -7   2      323.21      271.70     27.67 o 
  -2  -7   2      195.04      171.42     28.03 o 
  -1  -7   2        4.80        8.11     13.12 o 
   0  -7   2       55.50       71.26     23.15 o 
   1  -7   2      747.13      773.89     28.50 o 
   2  -7   2       19.61       13.24      7.09 o 
   3  -7   2       44.58       64.12     15.70 o 
   4  -7   2      546.25      491.29     30.95 o 
   5  -7   2       52.29       48.59     13.76 o 
   6  -7   2        0.98       18.28     10.33 o 
   7  -7   2      102.23      127.15     24.85 o 
   8  -7   2       34.05       25.81     15.43 o 
   9  -7   2       59.79       65.73     24.47 o 
  10  -7   2        2.08       16.63     25.16 o 
  11  -7   2        5.02       26.72     20.26 o 
  12  -7   2       43.93       39.40     52.09 o 
 -10  -6   2        8.90       18.09     25.13 o 
  -9  -6   2        1.85        8.87     24.61 o 
  -8  -6   2       42.38       51.03     30.48 o 
  -7  -6   2        3.21       13.71     12.07 o 
  -6  -6   2      322.18      319.22     27.72 o 
  -5  -6   2       69.37       49.64     22.88 o 
  -4  -6   2      154.79      153.85     56.57 o 
  -3  -6   2      256.09      244.08     22.30 o 
  -2  -6   2       12.57       16.17      4.75 o 
  -1  -6   2       52.33       55.34     14.70 o 
   0  -6   2       20.64       31.33     11.81 o 
   1  -6   2       59.56       76.93     16.04 o 
   2  -6   2     1779.60     1847.81     37.74 o 
   3  -6   2        1.26        4.61      6.49 o 
   4  -6   2       55.75       86.00     20.11 o 
   5  -6   2     1412.64     1391.10     35.72 o 
   6  -6   2        5.71       15.53     12.99 o 
   7  -6   2        1.19        9.54      7.51 o 
   8  -6   2        2.34       13.31     10.03 o 
   9  -6   2       65.92       28.97     17.15 o 
  10  -6   2       30.73       32.74     22.65 o 
  11  -6   2       67.55       26.84     25.84 o 
  12  -6   2        2.76        1.00     13.10 o 
  13  -6   2       48.51       39.52     43.81 o 
 -10  -5   2       75.28       57.78     46.16 o 
  -9  -5   2       67.51       13.74     36.00 o 
  -8  -5   2      274.77      303.54     41.75 o 
  -7  -5   2      113.30      121.11     31.13 o 
  -6  -5   2      379.51      387.96     27.95 o 
  -5  -5   2       11.89       24.33     14.39 o 
  -4  -5   2      372.18      338.62     38.19 o 
  -3  -5   2      932.06      856.17     40.89 o 
  -2  -5   2      852.62      896.39     48.55 o 
  -1  -5   2     3145.97     2711.71     59.77 o 
   0  -5   2     4331.60     4684.13     70.12 o 
   1  -5   2     1462.45     1419.87     23.26 o 
   2  -5   2     1139.60     1184.77     46.55 o 
   3  -5   2     1395.48     1301.08     51.01 o 
   4  -5   2       30.06       30.59      8.62 o 
   5  -5   2      139.50      141.60      7.98 o 
   6  -5   2     2276.49     2030.15     74.06 o 
   7  -5   2      668.24      605.56     32.77 o 
   8  -5   2      659.84      681.62     35.30 o 
   9  -5   2      275.16      306.18     32.42 o 
  10  -5   2       83.68      117.29     19.70 o 
  11  -5   2      104.98      139.47     47.68 o 
  12  -5   2       33.84       12.27     20.91 o 
  13  -5   2        2.16       17.73     23.96 o 
 -11  -4   2       73.43      111.99     40.40 o 
 -10  -4   2        2.82       36.29     25.96 o 
  -9  -4   2      475.09      544.84     90.43 o 
  -8  -4   2      454.22      496.57     60.72 o 
  -7  -4   2       63.35       58.54     19.75 o 
  -6  -4   2      279.84      312.73     32.90 o 
  -5  -4   2     1343.70     1285.85     34.57 o 
  -4  -4   2     1000.97     1058.46     44.60 o 
  -3  -4   2      138.95      128.83      9.08 o 
  -2  -4   2       31.73       20.08      5.34 o 
  -1  -4   2     7344.12     7940.91    164.03 o 
   0  -4   2     2574.21     2639.11     64.71 o 
   1  -4   2     5933.52     5995.36    102.91 o 
   2  -4   2     2601.00     2374.44     44.33 o 
   3  -4   2       61.12       84.10      8.72 o 
   4  -4   2     4450.73     4048.58     58.84 o 
   5  -4   2        5.06        4.34      3.95 o 
   6  -4   2      106.37      127.52     17.81 o 
   7  -4   2      923.55      946.03     42.70 o 
   8  -4   2      572.86      695.49     27.87 o 
   9  -4   2     1553.16     1537.55     99.06 o 
  10  -4   2      289.76      328.79     34.82 o 
  11  -4   2      252.44      405.08     57.49 o 
  12  -4   2       75.87       60.60     46.27 o 
  13  -4   2        1.77       16.15     17.26 o 
 -11  -3   2       17.21       16.33     29.01 o 
 -10  -3   2      366.79      381.29     93.72 o 
  -9  -3   2      269.58      238.48    119.85 o 
  -8  -3   2      467.36      395.97     44.63 o 
  -7  -3   2      746.31      882.21     58.88 o 
  -6  -3   2      160.78      183.47     13.45 o 
  -5  -3   2      764.21      762.14     43.06 o 
  -4  -3   2     1495.68     1468.60     33.31 o 
  -3  -3   2       95.21      115.58     10.34 o 
  -2  -3   2     2338.44     2769.08     72.76 o 
  -1  -3   2       49.03      114.11     17.33 o 
   0  -3   2    13420.79    13522.33    257.16 o 
   1  -3   2     3225.36     3496.32     44.97 o 
   2  -3   2     5291.73     6145.55     84.57 o 
   3  -3   2      752.00      691.22     13.69 o 
   4  -3   2      108.74      165.77     17.37 o 
   5  -3   2      611.30      758.01     32.37 o 
   6  -3   2      132.41      143.25     18.57 o 
   7  -3   2       56.15       60.05      7.65 o 
   8  -3   2     2347.87     2218.51     40.64 o 
   9  -3   2      132.98      169.54     20.70 o 
  10  -3   2      154.03      145.51     24.04 o 
  11  -3   2        1.63      -10.57     20.49 o 
  12  -3   2        1.86        6.64     15.74 o 
  13  -3   2        2.81       11.10     12.10 o 
 -11  -2   2      254.39      181.28    110.22 o 
 -10  -2   2       24.64       16.33      7.52 o 
  -9  -2   2      316.35      239.18     54.14 o 
  -8  -2   2      837.14      879.97     53.47 o 
  -7  -2   2      546.59      597.15     20.13 o 
  -6  -2   2      433.96      463.11     26.50 o 
  -5  -2   2      378.16      332.33     11.62 o 
  -4  -2   2     1263.77     1357.09     51.93 o 
  -3  -2   2      100.85      131.66      9.74 o 
  -2  -2   2     2077.91     2068.00     39.09 o 
  -1  -2   2     7121.03     7407.41    106.11 o 
   0  -2   2    10925.83    11097.47    217.45 o 
   1  -2   2     2921.59     2677.43     35.04 o 
   2  -2   2      771.47     1039.66     18.04 o 
   3  -2   2     1817.83     1553.68     24.55 o 
   4  -2   2      178.93      212.65     11.84 o 
   5  -2   2       42.77       25.13     10.32 o 
   6  -2   2       32.66       47.01      8.56 o 
   7  -2   2      185.44      239.64     14.51 o 
   8  -2   2      230.57      220.51     10.08 o 
   9  -2   2      349.98      358.99     22.95 o 
  10  -2   2        0.79        6.37      5.34 o 
  11  -2   2       64.05       61.42     32.12 o 
  12  -2   2      440.71      527.87     69.24 o 
  13  -2   2        1.49        0.12     19.50 o 
 -12  -1   2        7.99       31.48     29.60 o 
 -11  -1   2       10.66       10.51     16.68 o 
 -10  -1   2      425.73      492.28     81.57 o 
  -9  -1   2       85.78       74.90     30.90 o 
  -8  -1   2       69.48       89.54     17.94 o 
  -7  -1   2      454.13      421.83     22.95 o 
  -6  -1   2      595.77      634.66     23.02 o 
  -5  -1   2      154.89      158.73     11.18 o 
  -4  -1   2      902.80      933.89     29.42 o 
  -3  -1   2      282.82      265.44     13.96 o 
  -2  -1   2      684.22      533.82     16.62 o 
  -1  -1   2      811.85      642.29     22.86 o 
   0  -1   2      957.11      768.93     20.11 o 
   1  -1   2     1059.51      887.29     31.21 o 
   2  -1   2    10870.88    10879.37    210.70 o 
   3  -1   2       99.17      146.69     11.16 o 
   4  -1   2      674.73      958.81     16.44 o 
   5  -1   2      872.23      863.20     26.70 o 
   6  -1   2      791.51      834.69     33.62 o 
   7  -1   2      981.86     1024.25     17.38 o 
   8  -1   2       74.25       76.62     18.44 o 
   9  -1   2        9.26        9.64      5.76 o 
  10  -1   2      484.43      491.05     24.50 o 
  11  -1   2       12.53       15.09     14.39 o 
  12  -1   2       70.41       94.49     44.57 o 
  13  -1   2       20.82       46.39     26.13 o 
 -12   0   2       86.04       56.96     52.03 o 
 -11   0   2        0.11        1.00     15.27 o 
 -10   0   2       61.83       93.94     25.34 o 
  -9   0   2       94.26       89.55     17.10 o 
  -8   0   2      439.17      430.11     23.76 o 
  -7   0   2       26.50       14.64      6.51 o 
  -6   0   2      233.25      241.61     17.37 o 
  -5   0   2     4774.84     4713.86     66.18 o 
  -4   0   2      110.47      105.93      7.32 o 
  -3   0   2     2004.48     1911.01     30.69 o 
  -2   0   2      183.93      135.28     11.63 o 
   0   0   2       31.45       38.87      4.11 o 
   1   0   2     4643.56     4153.05     47.54 o 
   2   0   2     3912.83     4001.22     46.65 o 
   3   0   2       22.08       45.71      5.37 o 
   4   0   2     1636.34     1675.16     23.69 o 
   5   0   2      266.57      338.58     12.69 o 
   6   0   2      400.16      385.34     28.37 o 
   7   0   2      125.68      147.71     17.98 o 
   8   0   2      531.36      514.37     29.50 o 
   9   0   2      314.78      262.40     21.06 o 
  10   0   2      103.85      121.50     16.39 o 
  11   0   2      148.80      161.45     41.02 o 
  12   0   2      151.08      145.28     59.78 o 
  13   0   2       14.10       12.10     18.15 o 
 -11   1   2      236.30      207.16     39.51 o 
 -10   1   2       14.39        7.92      9.80 o 
  -9   1   2        8.30        4.68      9.57 o 
  -8   1   2      933.87      993.97     64.98 o 
  -7   1   2      207.00      184.02     13.54 o 
  -6   1   2      151.59      119.47      5.91 o 
  -5   1   2      246.10      242.50     13.13 o 
  -4   1   2     2132.16     2238.07     38.97 o 
  -3   1   2     1625.59     1598.58     31.36 o 
  -2   1   2     1977.18     1985.33     50.15 o 
  -1   1   2     6263.44     5805.83    117.56 o 
   0   1   2      652.40      712.09     14.26 o 
   2   1   2      612.91      534.41     14.87 o 
   3   1   2       26.97       10.26      6.16 o 
   4   1   2     6147.83     6444.36     76.04 o 
   5   1   2       16.20       23.71      8.30 o 
   6   1   2      832.04      799.75     33.22 o 
   7   1   2        1.18       13.97      7.48 o 
   8   1   2       72.46       71.77     10.80 o 
   9   1   2      301.81      292.03     21.55 o 
  10   1   2       11.55        6.22      6.32 o 
  11   1   2        1.87        5.45      7.01 o 
  12   1   2       23.71       14.39     21.32 o 
 -12   2   2        2.37       14.86     17.15 o 
 -11   2   2       84.89      104.08     16.06 o 
 -10   2   2      193.69      256.11     20.97 o 
  -9   2   2       25.33       16.54     11.92 o 
  -8   2   2       78.19       73.40     18.16 o 
  -7   2   2      281.32      304.12     26.15 o 
  -6   2   2     4384.27     4426.92     74.33 o 
  -5   2   2     1145.34     1019.46     51.49 o 
  -4   2   2       12.29       17.21     10.39 o 
  -3   2   2       76.24       74.41     11.08 o 
   0   2   2     3287.40     3849.98     79.63 o 
   1   2   2      733.30      474.99     14.89 o 
   4   2   2      938.36      909.92     29.08 o 
   5   2   2      776.16      549.31     18.67 o 
   6   2   2     1213.32     1078.66     44.74 o 
   7   2   2      866.12      874.57     33.98 o 
   8   2   2      468.21      533.62     41.75 o 
   9   2   2      737.38      695.00     50.33 o 
  10   2   2      156.04      140.32     27.48 o 
  11   2   2       11.56        9.34     10.08 o 
  12   2   2       49.64       78.16     36.12 o 
 -12   3   2        5.16       11.92     16.09 o 
 -11   3   2       56.93       37.47     33.77 o 
 -10   3   2      139.85      126.11     28.64 o 
  -9   3   2      998.00      998.61     67.30 o 
  -8   3   2       13.37        9.29      8.38 o 
  -7   3   2       17.46       26.87     12.32 o 
  -6   3   2       67.24       67.40      9.62 o 
  -5   3   2     2642.70     2707.18     23.82 o 
  -4   3   2      499.55      636.46     20.24 o 
  -3   3   2      955.36      954.88     21.18 o 
  -1   3   2     7898.79     8829.63    123.53 o 
   0   3   2      372.88      500.62     25.49 o 
   1   3   2      799.63      865.47     34.18 o 
   2   3   2        1.26        8.34     10.63 o 
   3   3   2     8914.13     8383.74    168.83 o 
   4   3   2       21.04       15.27     10.10 o 
   5   3   2     1597.85     1401.09    162.55 o 
   6   3   2      213.71      183.51     35.41 o 
   7   3   2      449.72      515.70     27.94 o 
   8   3   2      352.87      350.88     27.49 o 
   9   3   2      105.20       81.16     33.53 o 
  10   3   2        2.51       16.27      8.71 o 
  11   3   2      177.00      224.15     52.26 o 
  12   3   2       12.98       14.27     11.10 o 
 -12   4   2      104.93       93.61     58.90 o 
 -11   4   2       32.35       27.95     19.97 o 
 -10   4   2      255.81      306.40     31.35 o 
  -9   4   2       61.43       72.90     15.83 o 
  -8   4   2        2.09       12.87     11.25 o 
  -7   4   2      164.03      151.26     11.66 o 
  -6   4   2      269.48      232.10     28.34 o 
  -5   4   2      159.96      194.58     19.49 o 
  -4   4   2     6241.06     6603.87    110.12 o 
  -3   4   2       82.02      104.34      8.42 o 
  -2   4   2       10.70       16.38      6.29 o 
  -1   4   2       60.96       55.26      9.62 o 
   0   4   2      170.30      195.84     17.44 o 
   1   4   2     1449.18     1229.03     47.92 o 
   2   4   2       96.87      136.30     19.97 o 
   3   4   2      173.60      191.79     26.54 o 
   4   4   2      600.25      571.85     37.17 o 
   5   4   2     2850.85     3011.58     69.29 o 
   6   4   2      442.54      573.55     42.46 o 
   7   4   2     1570.37     1332.38     73.52 o 
   8   4   2      638.36      674.85     82.98 o 
   9   4   2        2.15        6.75     10.98 o 
  10   4   2      214.68      214.81     28.77 o 
  11   4   2       93.17      144.87     37.41 o 
  12   4   2       16.18       25.31     20.85 o 
  13   4   2       35.36       81.33     31.89 o 
 -12   5   2       22.03       23.14     19.32 o 
 -11   5   2      175.99      184.86     55.38 o 
 -10   5   2       46.35       44.34     46.33 o 
  -9   5   2        2.17       19.35     11.88 o 
  -8   5   2       71.04       87.00     22.56 o 
  -7   5   2      169.82      185.87     15.10 o 
  -6   5   2      511.38      521.83     20.25 o 
  -5   5   2       83.54       67.31      7.72 o 
  -4   5   2     1199.57     1180.26     47.58 o 
  -3   5   2     3390.57     3557.23     64.48 o 
  -2   5   2      110.70      120.98     10.90 o 
  -1   5   2      453.22      514.83     42.22 o 
   0   5   2       15.18       10.14      8.26 o 
   1   5   2      174.13      142.55     11.62 o 
   2   5   2      538.65      405.96     29.01 o 
   3   5   2      665.46      647.08     42.87 o 
   4   5   2      204.23      226.79     53.91 o 
   5   5   2     5044.52     5106.78    166.25 o 
   6   5   2        3.49       17.50     20.85 o 
   7   5   2      257.69      280.76     39.81 o 
   8   5   2       77.80       35.76     32.12 o 
   9   5   2      128.83      177.11     68.47 o 
  11   5   2       27.53       33.77     23.55 o 
  12   5   2      132.61       54.85     20.61 o 
 -12   6   2        0.60       -1.53     16.79 o 
 -11   6   2      101.14       76.40     69.41 o 
 -10   6   2      238.74      231.96     53.79 o 
  -9   6   2        5.03       15.15     15.03 o 
  -8   6   2      173.94      181.60     25.57 o 
  -7   6   2      420.29      445.03     19.18 o 
  -6   6   2      331.76      333.12     22.62 o 
  -5   6   2     1005.26     1038.32     27.29 o 
  -4   6   2     1807.86     1797.56     36.63 o 
  -3   6   2      376.29      464.75     26.79 o 
  -2   6   2      106.83      143.23     11.62 o 
  -1   6   2       38.00       81.58     10.54 o 
   0   6   2     1395.30     1124.71     35.00 o 
   1   6   2      104.51      110.59     14.16 o 
   2   6   2       33.27       25.32      7.08 o 
   3   6   2     3258.77     3556.76     41.98 o 
   4   6   2        4.23        6.30      2.29 o 
   5   6   2      352.81      391.39     46.98 o 
   6   6   2     1736.98     1901.65    125.84 o 
   7   6   2       25.86       50.27     32.89 o 
   8   6   2      415.98      367.96     44.10 o 
   9   6   2      202.76      231.72    105.64 o 
  10   6   2      192.47      181.98    101.47 o 
  11   6   2        1.04        0.41     24.14 o 
  12   6   2        1.23        7.99     21.14 o 
 -12   7   2        2.13       -0.12     14.80 o 
 -11   7   2       15.82       14.39     18.79 o 
 -10   7   2       84.88      149.28     34.65 o 
  -9   7   2      113.53      160.73     89.73 o 
  -8   7   2       42.19       60.84     31.06 o 
  -7   7   2       21.26       18.14     10.82 o 
  -6   7   2      218.15      233.57     16.07 o 
  -5   7   2      278.19      285.35     16.31 o 
  -4   7   2      132.00      130.83     15.10 o 
  -3   7   2     1061.56     1114.99     25.96 o 
  -2   7   2       55.71       66.45      9.17 o 
  -1   7   2     3154.99     3148.03     39.72 o 
   0   7   2       22.36       30.84      9.14 o 
   1   7   2      311.23      280.98     19.11 o 
   2   7   2      779.89      685.60     36.09 o 
   3   7   2       33.54       31.59     10.01 o 
   4   7   2     1360.08     1242.06     61.66 o 
   5   7   2      944.33      880.50     59.90 o 
   6   7   2      301.71      351.23     41.46 o 
   7   7   2      185.26      158.79     77.63 o 
   8   7   2       12.32       13.45      7.69 o 
   9   7   2      242.28      271.42     87.44 o 
  10   7   2       10.40       14.56     11.39 o 
  11   7   2       72.55      135.89     41.75 o 
 -11   8   2       38.11       35.65     46.16 o 
 -10   8   2       23.98       12.45     18.73 o 
  -9   8   2       69.95      100.53     37.35 o 
  -8   8   2      277.00      271.66     42.46 o 
  -7   8   2      123.16      141.70     12.06 o 
  -6   8   2       43.14       51.69     10.89 o 
  -5   8   2     1381.80     1437.72     35.30 o 
  -4   8   2      376.53      456.21     27.96 o 
  -3   8   2      161.52      138.73     17.56 o 
  -2   8   2      104.56      140.80     15.59 o 
  -1   8   2      106.80      112.60     11.00 o 
   0   8   2      576.61      591.20     27.97 o 
   1   8   2       24.94       34.21     10.10 o 
   2   8   2      315.66      281.03     23.35 o 
   3   8   2      617.74      575.96     33.47 o 
   4   8   2      316.58      389.04     69.35 o 
   5   8   2       15.55       27.07     13.74 o 
   6   8   2       21.23       10.51     13.68 o 
   7   8   2       43.56       31.48     41.05 o 
   8   8   2      241.33      246.35    112.28 o 
   9   8   2      224.71      244.88     60.25 o 
  10   8   2       98.79       98.56     34.71 o 
  11   8   2        6.80       25.07     32.47 o 
 -11   9   2       65.49      131.66     41.75 o 
 -10   9   2       47.58       54.14     35.76 o 
  -9   9   2        1.21       17.26     28.54 o 
  -8   9   2       70.03       28.60     38.11 o 
  -7   9   2      413.32      448.90     33.44 o 
  -6   9   2      101.72       72.20     16.77 o 
  -5   9   2        1.64       12.74     19.03 o 
  -4   9   2     1008.50      937.52     28.45 o 
  -3   9   2       26.55       39.99     10.53 o 
  -2   9   2      124.46      111.12     12.72 o 
  -1   9   2       50.51       49.51     13.55 o 
   0   9   2      350.49      375.75     24.87 o 
   1   9   2     1533.71     1436.25     42.58 o 
   2   9   2      273.66      297.12     18.64 o 
   3   9   2      399.77      398.12     24.77 o 
   4   9   2      195.90      196.81     30.53 o 
   5   9   2        5.64        9.21     11.91 o 
   6   9   2       20.09        9.05     15.09 o 
   7   9   2        0.03       19.76     13.53 o 
   8   9   2      266.55      304.37     52.50 o 
   9   9   2       24.87       18.65     12.87 o 
  10   9   2       55.40       48.62     43.87 o 
 -10  10   2       11.46       17.56     28.72 o 
  -9  10   2      268.61      295.50     74.93 o 
  -8  10   2        3.05       10.22     27.60 o 
  -7  10   2        3.66        6.22      9.89 o 
  -6  10   2      194.22      176.60     28.72 o 
  -5  10   2       29.50       28.25     11.84 o 
  -4  10   2      239.31      201.67     26.50 o 
  -3  10   2      496.23      460.97     33.50 o 
  -2  10   2       65.12       62.58     15.17 o 
  -1  10   2      201.22      212.25     17.60 o 
   0  10   2      368.28      349.56     22.42 o 
   1  10   2       85.05      104.36     20.51 o 
   2  10   2      211.85      226.21     16.32 o 
   3  10   2       95.56      128.05     24.94 o 
   4  10   2       35.98       29.22     18.23 o 
   5  10   2      442.97      425.08     50.11 o 
   6  10   2       87.50      100.38     33.95 o 
   7  10   2       88.60      111.03     30.45 o 
   8  10   2        6.40       13.35     12.13 o 
   9  10   2      152.29      127.69     58.31 o 
 -10  11   2        7.23       22.96     21.61 o 
  -9  11   2       45.00       32.47     54.73 o 
  -8  11   2      173.92      214.52     57.78 o 
  -7  11   2        3.01        9.41      9.01 o 
  -6  11   2       12.05        4.12      9.94 o 
  -5  11   2      215.13      254.16     22.67 o 
  -4  11   2       12.29       17.27      9.19 o 
  -3  11   2       11.98       14.48      7.64 o 
  -2  11   2       83.01       76.79     19.69 o 
  -1  11   2       17.22        8.00      6.99 o 
   0  11   2      352.05      339.66     24.22 o 
   1  11   2        3.15        6.85      8.30 o 
   2  11   2      281.32      262.93     31.31 o 
   3  11   2      392.31      352.52     41.68 o 
   4  11   2       34.71       65.40     24.44 o 
   5  11   2      123.65       78.83     29.74 o 
   6  11   2       26.29       18.43     11.06 o 
   7  11   2       17.50        9.34     11.60 o 
   8  11   2       14.95        6.91     10.19 o 
  -9  12   2        0.18        4.46     22.90 o 
  -8  12   2       29.79       21.61     20.38 o 
  -7  12   2       12.03        3.15     11.50 o 
  -6  12   2       28.28       34.25     19.79 o 
  -5  12   2       76.37       74.58     20.14 o 
  -4  12   2      113.40       90.06     27.44 o 
  -3  12   2       23.42       19.76     10.75 o 
  -2  12   2       36.33       19.53      8.73 o 
  -1  12   2      221.26      150.63     23.20 o 
   0  12   2      160.63      167.19     25.15 o 
   1  12   2      253.87      318.92     34.25 o 
   2  12   2       51.24       37.68     24.36 o 
   3  12   2       61.63       27.64     16.61 o 
   4  12   2      156.29      227.12     35.41 o 
   5  12   2       25.07       43.04     20.81 o 
   6  12   2       11.11        4.03     17.09 o 
   7  12   2       27.80       29.85     21.49 o 
  -8  13   2       11.17       33.59     36.58 o 
  -7  13   2       40.56       58.56     21.58 o 
  -6  13   2        4.54       12.84     14.12 o 
  -5  13   2       22.70       18.49     10.82 o 
  -4  13   2       14.84       19.49     10.59 o 
  -3  13   2       51.82       53.02     24.46 o 
  -2  13   2        0.04        5.74     10.08 o 
  -1  13   2       20.93       13.16      9.42 o 
   0  13   2      148.57      153.39     59.06 o 
   1  13   2        9.30       12.22     15.54 o 
   2  13   2       51.44       53.62     22.46 o 
   3  13   2       97.56      120.11     29.39 o 
   4  13   2        0.51        0.95     15.40 o 
   5  13   2        9.05        4.88     18.46 o 
   6  13   2       58.48       76.76     38.60 o 
  -6  14   2        1.23        5.87     11.81 o 
  -5  14   2       10.64       17.71     12.71 o 
  -4  14   2        4.43       10.67     13.94 o 
  -3  14   2        5.44       12.37      8.52 o 
  -2  14   2       81.64       96.96     46.33 o 
  -1  14   2       14.58       10.26     13.80 o 
   0  14   2        5.87        9.06      8.14 o 
   1  14   2       25.49       15.33     16.62 o 
   2  14   2       34.97       10.64     20.02 o 
   3  14   2        7.97       24.01     19.80 o 
   4  14   2        0.05       10.94     12.02 o 
  -4  15   2       30.76       38.46     29.95 o 
  -3  15   2        2.09        8.05     20.44 o 
  -2  15   2        0.25        0.68     11.62 o 
  -1  15   2       14.89       28.01     23.67 o 
   0  15   2        0.20        8.27     12.99 o 
   1  15   2        4.22        4.04     16.20 o 
   2  15   2        0.18       14.68     16.89 o 
   1 -13   3        3.65       10.62     12.11 o 
   2 -13   3        2.24       -9.87     24.90 o 
   3 -13   3       71.82       66.42     50.80 o 
   4 -13   3        0.91       17.38     23.31 o 
  -2 -12   3       32.12       28.42     19.28 o 
  -1 -12   3        7.09       15.20     15.08 o 
   0 -12   3        1.64        6.66     10.16 o 
   1 -12   3       29.18       23.36     20.61 o 
   2 -12   3        3.38        6.10      9.96 o 
   3 -12   3       27.56       45.80     37.52 o 
   4 -12   3       32.77       29.68     17.11 o 
   5 -12   3        0.03        5.01     11.73 o 
   6 -12   3        0.36       16.76     16.19 o 
   7 -12   3        7.22       13.65     12.29 o 
  -4 -11   3        7.62       16.73     19.38 o 
  -3 -11   3      111.44      111.16     24.94 o 
  -2 -11   3       25.66       19.91     13.29 o 
  -1 -11   3       75.59       42.51     24.21 o 
   0 -11   3       16.04        7.63     20.91 o 
   1 -11   3        2.64        7.63      6.16 o 
   2 -11   3        2.70        7.76      9.30 o 
   3 -11   3        5.69       27.33     18.76 o 
   4 -11   3        1.38       11.17      7.93 o 
   5 -11   3      131.22      112.95     29.14 o 
   6 -11   3        0.29       12.54      9.68 o 
   7 -11   3       12.29       27.41     15.00 o 
   8 -11   3        2.04       16.19     14.87 o 
   9 -11   3        0.57       13.76     17.96 o 
  -5 -10   3       48.14       46.14     20.77 o 
  -4 -10   3       10.20       23.83     16.31 o 
  -3 -10   3       32.01        5.52     13.83 o 
  -2 -10   3      187.70      208.27     33.93 o 
  -1 -10   3       54.89       59.25     25.31 o 
   0 -10   3       38.83       34.74     19.42 o 
   1 -10   3       17.86       11.55     13.18 o 
   2 -10   3      131.36      124.75     35.50 o 
   3 -10   3      111.23      126.01     26.00 o 
   4 -10   3        5.86       10.92      9.59 o 
   5 -10   3       32.19       47.27     25.00 o 
   6 -10   3      171.74      190.79     39.95 o 
   7 -10   3        4.16       19.43     12.59 o 
   8 -10   3       74.64       54.36     25.82 o 
   9 -10   3       36.27       55.10     23.13 o 
  10 -10   3        0.27       21.07     20.20 o 
  -6  -9   3        1.85       11.42     14.65 o 
  -5  -9   3        8.91        9.48      9.44 o 
  -4  -9   3       97.33      102.21     31.13 o 
  -3  -9   3        4.58        9.56     13.82 o 
  -2  -9   3        7.09       57.67     30.95 o 
  -1  -9   3      394.91      391.52     39.24 o 
   0  -9   3        5.43        2.43      8.20 o 
   1  -9   3       43.49       32.01     18.29 o 
   2  -9   3      202.98      247.38     25.34 o 
   3  -9   3      170.61      180.44     28.61 o 
   4  -9   3      277.55      260.00     45.33 o 
   5  -9   3       18.75       18.24     11.19 o 
   6  -9   3      299.21      372.92     43.47 o 
   7  -9   3       54.08       30.68     23.56 o 
   8  -9   3        1.57       10.55     10.23 o 
   9  -9   3       35.11       20.42     13.28 o 
  10  -9   3        0.59       11.32     13.22 o 
  11  -9   3       27.18       23.18     21.05 o 
  -7  -8   3        7.68       15.90     14.97 o 
  -6  -8   3      111.11      110.40     28.78 o 
  -5  -8   3       67.47       90.74     24.74 o 
  -4  -8   3       50.51       83.95     20.74 o 
  -3  -8   3      123.21      130.78     27.29 o 
  -2  -8   3       43.34       64.24     21.26 o 
  -1  -8   3      184.15      209.74     20.96 o 
   0  -8   3        2.17        9.78     10.63 o 
   1  -8   3      679.28      761.18     56.87 o 
   2  -8   3      182.75      163.31     21.06 o 
   3  -8   3      404.81      379.72     26.27 o 
   4  -8   3       70.63       71.07     18.42 o 
   5  -8   3      198.69      295.62     32.56 o 
   6  -8   3      207.43      226.35     39.69 o 
   7  -8   3      145.42      112.93     27.86 o 
   8  -8   3       14.99       18.46     13.94 o 
   9  -8   3       59.86       67.40     19.35 o 
  10  -8   3        3.62       24.49     18.03 o 
  11  -8   3       26.78        7.12     17.04 o 
  12  -8   3        3.53       20.26     21.96 o 
  -8  -7   3        3.72       12.21     22.84 o 
  -7  -7   3      187.27      225.85     41.07 o 
  -6  -7   3        6.54       12.69     14.29 o 
  -5  -7   3      172.93      183.19     42.87 o 
  -4  -7   3      314.87      272.24     34.38 o 
  -3  -7   3      217.65      251.86     24.49 o 
  -2  -7   3      491.83      381.88     42.93 o 
  -1  -7   3     1138.86     1195.54     62.56 o 
   0  -7   3       46.21       26.70     22.19 o 
   1  -7   3      140.51      100.15     29.13 o 
   2  -7   3      196.78      251.46     17.94 o 
   3  -7   3      186.57      256.20     22.49 o 
   4  -7   3      232.86      243.76     22.91 o 
   5  -7   3      107.73      107.76     19.15 o 
   6  -7   3       94.21       59.64     17.67 o 
   7  -7   3       39.43       57.20     20.53 o 
   8  -7   3       64.99       65.64     17.71 o 
   9  -7   3       44.96       87.46     33.00 o 
  10  -7   3      224.48      229.31     49.29 o 
  11  -7   3       19.47       22.01     16.97 o 
  12  -7   3       11.38       29.36     25.84 o 
  -9  -6   3      180.41      107.58     70.70 o 
  -8  -6   3       72.40      101.53     50.44 o 
  -7  -6   3       24.81       44.21     17.56 o 
  -6  -6   3       53.69       50.28     16.60 o 
  -5  -6   3        8.81       12.21     11.12 o 
  -4  -6   3      817.22      825.20     56.63 o 
  -3  -6   3      338.74      335.89     28.04 o 
  -2  -6   3       82.02       79.75     24.14 o 
  -1  -6   3     1708.21     1888.75     79.17 o 
   0  -6   3      486.33      479.08     29.84 o 
   1  -6   3      819.58      914.90     36.91 o 
   2  -6   3     1148.64     1249.76     33.58 o 
   3  -6   3      613.23      612.90     24.85 o 
   4  -6   3       56.57       54.11     17.94 o 
   5  -6   3        0.61        4.84      4.83 o 
   6  -6   3       16.05       25.31     15.75 o 
   7  -6   3       74.93       97.03     21.40 o 
   8  -6   3     1446.88     1388.68     68.17 o 
   9  -6   3      793.94      844.19     53.07 o 
  10  -6   3      181.70      190.39     29.79 o 
  11  -6   3       64.95       76.81     26.16 o 
  12  -6   3        0.16       19.20     27.60 o 
  13  -6   3       20.49       15.03     17.32 o 
 -10  -5   3      154.18      261.56     65.54 o 
  -9  -5   3        5.86       22.43     25.90 o 
  -8  -5   3      523.77      587.24     78.10 o 
  -7  -5   3      101.66      119.65     23.27 o 
  -6  -5   3      152.77      140.68     27.15 o 
  -5  -5   3       13.46       29.13     17.46 o 
  -4  -5   3       99.25      116.17     21.23 o 
  -3  -5   3      947.94      888.72     36.35 o 
  -2  -5   3        4.69        1.24     10.28 o 
  -1  -5   3      370.47      410.89     48.27 o 
   0  -5   3     3811.42     4226.52    106.94 o 
   1  -5   3      321.13      341.81     31.56 o 
   2  -5   3     2254.48     2234.45     34.02 o 
   3  -5   3      247.56      226.08     20.25 o 
   4  -5   3      127.30      124.67     10.68 o 
   5  -5   3      941.85      928.46     20.70 o 
   6  -5   3      113.79      134.07     27.50 o 
   7  -5   3      350.37      287.92     27.15 o 
   8  -5   3      714.73      712.45     71.82 o 
   9  -5   3      371.18      338.74     39.59 o 
  10  -5   3      206.27      204.61     25.22 o 
  11  -5   3        3.42        8.55      8.00 o 
  12  -5   3      174.86      201.95    117.15 o 
  13  -5   3       13.29       21.14     21.26 o 
 -10  -4   3       93.35       98.19     36.94 o 
  -9  -4   3      178.47      121.26     44.22 o 
  -8  -4   3        6.30       18.44     22.14 o 
  -7  -4   3      404.06      422.74     31.44 o 
  -6  -4   3      103.58      158.71     30.83 o 
  -5  -4   3      169.68      203.20     28.75 o 
  -4  -4   3     1092.78      987.89     27.99 o 
  -3  -4   3      158.86      166.90     19.55 o 
  -2  -4   3      822.35      956.43     31.48 o 
  -1  -4   3     1168.69     1472.30     38.66 o 
   0  -4   3     1227.94     1200.29     59.23 o 
   1  -4   3     4825.77     4699.55    118.89 o 
   2  -4   3     1187.14     1085.11     34.24 o 
   3  -4   3        3.59       38.67      7.87 o 
   4  -4   3       52.85       59.16      9.53 o 
   5  -4   3     1111.86      957.95     31.48 o 
   6  -4   3      216.57      227.32     26.12 o 
   7  -4   3       36.85       72.29     18.69 o 
   8  -4   3      180.20      227.46     29.79 o 
   9  -4   3      298.88      317.23     36.53 o 
  10  -4   3      321.96      313.71     35.44 o 
  11  -4   3      150.24      160.07     32.01 o 
  12  -4   3        0.03        8.46     14.62 o 
  13  -4   3       93.47       81.45     57.08 o 
 -10  -3   3      140.07       71.17     65.30 o 
  -9  -3   3        2.61       31.53     30.01 o 
  -8  -3   3      148.46      217.81     70.35 o 
  -7  -3   3      140.72      149.59     22.44 o 
  -6  -3   3     1622.65     1832.46    143.40 o 
  -5  -3   3       32.02       30.24      7.21 o 
  -4  -3   3      372.01      374.59     15.88 o 
  -3  -3   3     1206.24     1179.69     33.10 o 
  -2  -3   3       24.47       13.24     14.77 o 
  -1  -3   3     1093.46     1276.50     52.07 o 
   0  -3   3      848.00      868.21     34.66 o 
   1  -3   3     2491.13     2069.09     47.41 o 
   2  -3   3     8578.06     8198.75    132.72 o 
   3  -3   3      116.53      116.09     13.08 o 
   4  -3   3      610.67      532.63     15.13 o 
   5  -3   3       27.93       41.58     13.53 o 
   6  -3   3     1139.71     1153.95     41.28 o 
   7  -3   3      129.84      128.89     23.69 o 
   8  -3   3       42.31       51.72     14.13 o 
   9  -3   3        2.29       10.39     10.91 o 
  10  -3   3      345.10      405.04     31.35 o 
  11  -3   3      116.84      117.96     18.65 o 
  12  -3   3       17.85       20.44     22.08 o 
  13  -3   3        0.29       -8.69     16.91 o 
 -11  -2   3       10.52       44.10     32.59 o 
 -10  -2   3       12.44       19.09     20.02 o 
  -9  -2   3       55.28       54.85     40.23 o 
  -8  -2   3      464.52      460.28     53.32 o 
  -7  -2   3      250.27      254.68     15.86 o 
  -6  -2   3       86.23       60.92     17.22 o 
  -5  -2   3     2214.02     2256.63     52.73 o 
  -4  -2   3      930.26      858.37     33.54 o 
  -3  -2   3      880.41     1063.61     51.73 o 
  -2  -2   3     2180.26     2040.96     50.73 o 
  -1  -2   3        8.82       22.41      9.18 o 
   0  -2   3     3366.35     3095.37     53.50 o 
   1  -2   3     1167.90     1144.52     38.79 o 
   2  -2   3        7.19       37.53     10.03 o 
   3  -2   3     2599.86     2598.96     29.34 o 
   4  -2   3     2981.03     2632.89     60.81 o 
   5  -2   3        3.71       18.78      9.95 o 
   6  -2   3     1202.63      961.53     48.72 o 
   7  -2   3       29.12       41.02     13.68 o 
   8  -2   3       15.03       22.76     11.11 o 
   9  -2   3      232.49      224.13     27.53 o 
  10  -2   3       33.02       23.49     24.31 o 
  11  -2   3       17.55       18.67     14.27 o 
  12  -2   3        1.41       16.44     20.55 o 
  13  -2   3       47.55       33.36     30.95 o 
  14  -2   3       22.80       31.48     24.43 o 
 -11  -1   3       61.71       43.51     33.65 o 
 -10  -1   3       30.45       37.47     31.42 o 
  -9  -1   3      106.56      110.34     34.94 o 
  -7  -1   3      269.12      294.10     19.21 o 
  -6  -1   3       67.20       75.13      8.81 o 
  -5  -1   3        6.83        6.42      5.24 o 
  -4  -1   3     1445.72     1569.53     22.05 o 
  -3  -1   3      219.17      261.96     22.08 o 
  -2  -1   3      121.46       98.66     12.15 o 
  -1  -1   3      841.14      812.03     22.94 o 
   0  -1   3     1279.80     1337.55     36.11 o 
   1  -1   3     4988.17     4354.85     66.49 o 
   2  -1   3      197.36      176.26     10.32 o 
   3  -1   3       51.27       58.55      4.52 o 
   4  -1   3     6191.64     6058.91     70.77 o 
   5  -1   3      153.99      186.07     12.20 o 
   6  -1   3      304.56      264.94     14.02 o 
   7  -1   3       59.81       69.17      7.26 o 
   8  -1   3      409.63      418.45     25.33 o 
   9  -1   3        7.23       11.07      5.14 o 
  10  -1   3        8.72       23.87     10.99 o 
  11  -1   3        6.26        4.88      4.32 o 
  12  -1   3      145.57      158.08    104.88 o 
  13  -1   3      103.05       66.18     60.43 o 
  14  -1   3        0.20       11.27     17.09 o 
 -11   0   3      112.35       77.10     68.94 o 
 -10   0   3       26.15       51.74     27.89 o 
  -9   0   3       21.35       28.28     12.13 o 
  -8   0   3      154.88      157.89     15.89 o 
  -7   0   3      149.70      112.02     17.14 o 
  -6   0   3      847.90      921.69     26.26 o 
  -5   0   3      254.70      246.81     16.01 o 
  -4   0   3        7.24        4.91      3.13 o 
  -3   0   3     1252.04     1050.71     40.72 o 
  -2   0   3      328.96      342.55     11.35 o 
  -1   0   3       45.68       53.70      8.22 o 
   0   0   3     5200.27     5239.16     75.84 o 
   1   0   3       44.89       56.15     14.45 o 
   2   0   3      569.06      731.31     23.71 o 
   3   0   3       34.21       44.66      6.90 o 
   4   0   3     2275.15     2302.33     42.60 o 
   5   0   3        2.56       23.89      7.43 o 
   6   0   3       57.32       82.83     10.45 o 
   7   0   3     1891.80     1816.22     37.26 o 
   8   0   3       33.57       41.21      7.98 o 
   9   0   3      802.07      725.61     23.62 o 
  10   0   3      436.19      434.31     24.93 o 
  11   0   3       35.62       32.18     15.82 o 
  12   0   3      158.36      127.25     78.16 o 
  13   0   3        3.07        8.16     13.62 o 
  14   0   3        5.14       24.84     26.43 o 
 -12   1   3       26.76       35.35     29.30 o 
 -11   1   3       10.92       10.92     17.79 o 
 -10   1   3      584.92      570.27     65.24 o 
  -9   1   3       42.18       36.95     17.41 o 
  -8   1   3       36.01       29.38     17.35 o 
  -7   1   3      517.74      486.79     28.89 o 
  -6   1   3       54.65       44.25     14.06 o 
  -5   1   3      493.23      406.71     23.99 o 
  -4   1   3      563.88      680.35     31.18 o 
  -3   1   3      733.39      662.52     27.86 o 
  -2   1   3     6605.50     7106.73    147.81 o 
  -1   1   3     1514.29     1808.44     23.59 o 
   0   1   3      806.54     1007.61     40.11 o 
   1   1   3       98.67      106.63      8.72 o 
   2   1   3     3873.13     4241.53     62.11 o 
   3   1   3     1264.74     1052.26     29.71 o 
   4   1   3        1.07        9.77      7.22 o 
   5   1   3      352.11      387.54     16.02 o 
   6   1   3        7.58       53.76     11.71 o 
   7   1   3     2048.49     1853.46     36.76 o 
   8   1   3       75.19      112.77     18.87 o 
   9   1   3       10.06       16.91      7.52 o 
  10   1   3      320.04      317.65     33.20 o 
  11   1   3       65.10       51.90     12.81 o 
  12   1   3       38.13       13.33     10.45 o 
  13   1   3       10.39       17.09     15.80 o 
 -11   2   3       25.47       14.17     11.41 o 
 -10   2   3        1.46        3.49      9.33 o 
  -9   2   3      157.57      206.70     30.38 o 
  -8   2   3        2.41       17.26     12.21 o 
  -7   2   3       94.20      106.51     19.66 o 
  -6   2   3      991.24      973.30     35.86 o 
  -5   2   3      415.19      349.81     27.01 o 
  -4   2   3     5282.98     5161.41    106.62 o 
  -3   2   3      467.31      602.95     26.57 o 
  -2   2   3     2024.83     2019.27     41.11 o 
   0   2   3       25.72       54.76     18.26 o 
   1   2   3      451.76      623.52     19.09 o 
   2   2   3     1462.46     1495.27     87.59 o 
   4   2   3      980.30     1077.37     29.40 o 
   5   2   3     2412.54     2722.44     59.55 o 
   6   2   3     4777.50     4816.84     62.01 o 
   7   2   3       24.03       29.30     11.41 o 
   8   2   3      713.77      822.17     29.12 o 
   9   2   3        4.68        7.16      4.80 o 
  10   2   3       11.73       29.39     11.71 o 
  11   2   3      381.28      396.13     41.40 o 
  12   2   3        7.65       19.97     20.20 o 
 -12   3   3        7.16        6.05     15.09 o 
 -11   3   3      360.91      450.90     74.04 o 
 -10   3   3        1.71       12.98      9.41 o 
  -9   3   3       17.27       15.07      9.06 o 
  -8   3   3      931.56      954.55     47.67 o 
  -7   3   3       71.26       51.30     17.12 o 
  -6   3   3      761.24      749.94     38.46 o 
  -5   3   3       38.60       60.35      9.72 o 
  -4   3   3      240.89      254.86     21.98 o 
  -3   3   3     8715.37     9940.07    267.08 o 
  -2   3   3        6.04       17.72      7.66 o 
  -1   3   3    11318.40    10534.84    218.45 o 
   0   3   3      473.38      548.30     28.36 o 
   1   3   3     2337.64     2440.30     40.26 o 
   2   3   3        6.16       15.83      6.51 o 
   3   3   3     2898.38     3027.96     70.73 o 
   4   3   3     4379.11     4774.54     77.02 o 
   5   3   3     5654.81     5919.24    120.80 o 
   6   3   3     1109.47      933.71     50.66 o 
   7   3   3      852.79      916.34     41.08 o 
   8   3   3       24.43       20.20     13.74 o 
   9   3   3      327.35      281.46     41.93 o 
  11   3   3        4.50       14.45     17.21 o 
  12   3   3      138.60      118.86     82.39 o 
 -12   4   3       44.02       35.41     45.28 o 
 -11   4   3        6.62       27.72     23.72 o 
 -10   4   3      475.75      410.12     51.63 o 
  -9   4   3       67.36       81.80     22.57 o 
  -8   4   3       13.05       16.18      8.00 o 
  -7   4   3      469.59      439.41     48.46 o 
  -6   4   3        2.59       21.32     11.39 o 
  -5   4   3     4110.27     4071.48     71.18 o 
  -4   4   3     2257.19     2494.21     30.36 o 
  -3   4   3       77.10       81.53      9.04 o 
  -2   4   3     6449.54     7025.26     89.22 o 
  -1   4   3     9925.08    10630.91    211.29 o 
   0   4   3     2103.25     2143.00     56.37 o 
   1   4   3      460.81      492.34     24.66 o 
   2   4   3      324.92      351.05     21.43 o 
   3   4   3     1574.58     1407.55     54.91 o 
   4   4   3       20.41       26.54     13.51 o 
   5   4   3      199.41      176.58     24.31 o 
   6   4   3       28.74       32.30     11.51 o 
   7   4   3      142.56      260.56     43.34 o 
   8   4   3     1274.93     1167.60     52.38 o 
   9   4   3        1.51        1.29     13.45 o 
  10   4   3      118.25      188.21     65.59 o 
  11   4   3       90.05      107.23     36.12 o 
  12   4   3        0.61       -4.64     12.80 o 
  13   4   3       76.10       31.83     24.37 o 
 -12   5   3        0.37        1.82     12.98 o 
 -11   5   3       56.59       42.99     23.02 o 
 -10   5   3       39.13       58.49     44.04 o 
  -9   5   3       82.32       83.53     24.65 o 
  -8   5   3        0.39        8.48      7.93 o 
  -7   5   3       29.69       24.86     10.42 o 
  -6   5   3      184.71      175.05      9.10 o 
  -5   5   3       84.90       88.40      9.84 o 
  -4   5   3      693.79      703.80     28.91 o 
  -3   5   3     3170.81     3193.30     59.06 o 
  -2   5   3      227.09      189.67     15.37 o 
  -1   5   3     2572.07     2456.99     68.88 o 
   0   5   3       45.92       54.73     38.99 o 
   1   5   3       25.67       28.83     11.63 o 
   2   5   3      537.48      493.69     32.47 o 
   3   5   3     1505.89     1371.61     74.29 o 
   4   5   3      609.88      644.73     49.68 o 
   5   5   3     1555.61     1475.31     46.98 o 
   6   5   3      525.78      556.99     55.61 o 
   7   5   3       84.77       33.36     37.29 o 
   8   5   3      110.49      104.12     35.82 o 
   9   5   3      119.46      144.58     64.89 o 
  10   5   3       13.27        4.46     12.63 o 
  12   5   3        1.59       37.41     21.38 o 
  13   5   3       19.84       10.45     14.86 o 
 -11   6   3       16.26        8.16     18.26 o 
 -10   6   3       26.40       27.54     22.37 o 
  -9   6   3        2.39        6.43      9.13 o 
  -8   6   3       63.98       66.57     22.90 o 
  -7   6   3      329.84      375.80     29.40 o 
  -6   6   3      195.02      187.04     12.99 o 
  -5   6   3     1878.36     1846.22     52.88 o 
  -4   6   3       26.37       62.53     12.16 o 
  -3   6   3      688.86      604.43     28.46 o 
  -2   6   3     1166.14     1017.36     31.96 o 
  -1   6   3      219.45      183.73     18.31 o 
   0   6   3      143.81      131.88     13.53 o 
   1   6   3      187.16      138.00     22.61 o 
   2   6   3     1343.82     1167.66     70.35 o 
   3   6   3      389.03      341.18     37.70 o 
   4   6   3      509.90      571.73     47.21 o 
   5   6   3       85.85      131.13     25.02 o 
   6   6   3       76.25       40.58     61.54 o 
   7   6   3     1012.20     1007.81     55.32 o 
   8   6   3        0.30       10.75     11.04 o 
   9   6   3      245.82      292.68     50.91 o 
  10   6   3      215.13      192.26     39.70 o 
  11   6   3       67.25       58.96     35.47 o 
  12   6   3       49.30       28.48     41.99 o 
 -11   7   3        2.24       24.37     24.43 o 
 -10   7   3       82.37       79.57     55.90 o 
  -9   7   3       26.07       61.37     42.34 o 
  -8   7   3       15.35       28.39     12.73 o 
  -7   7   3      169.36      187.34     22.18 o 
  -6   7   3      106.31       95.60     12.23 o 
  -5   7   3       23.69       16.35      6.45 o 
  -4   7   3      292.40      250.23     19.28 o 
  -3   7   3      127.42      147.51     11.45 o 
  -2   7   3      995.87      980.06     41.66 o 
  -1   7   3      134.81      143.74     18.90 o 
   0   7   3     1532.38     1497.09     35.17 o 
   1   7   3     1222.29     1305.55     63.84 o 
   2   7   3     1689.81     1866.59     45.22 o 
   3   7   3      406.93      405.84     35.23 o 
   4   7   3      833.97      826.12     61.89 o 
   5   7   3     1034.23     1231.67     91.67 o 
   6   7   3       49.96       43.22     30.48 o 
   7   7   3        0.32       12.45     15.21 o 
   8   7   3      547.60      514.36     81.86 o 
   9   7   3      127.45       77.81     48.56 o 
  10   7   3      184.55      187.33     94.37 o 
  11   7   3       36.40       25.13     14.21 o 
  12   7   3       42.82       27.01     26.78 o 
 -11   8   3      125.37      196.31     49.15 o 
 -10   8   3       85.16       68.06     57.55 o 
  -9   8   3       72.61      100.71     36.41 o 
  -8   8   3        6.19        3.93     21.49 o 
  -7   8   3       41.38       29.63      8.68 o 
  -6   8   3      725.29      791.78     44.99 o 
  -5   8   3       32.26       55.26      9.76 o 
  -4   8   3      477.22      412.39     27.07 o 
  -3   8   3     1000.08     1131.05     34.04 o 
  -2   8   3      154.31      136.87     13.16 o 
  -1   8   3     1041.91     1040.09     26.01 o 
   0   8   3      136.99      143.33     14.78 o 
   1   8   3     2372.88     2313.30     60.08 o 
   2   8   3      908.36      696.98     38.98 o 
   3   8   3      851.50      910.59     37.99 o 
   4   8   3     1539.24     1647.52     52.71 o 
   5   8   3       98.96      125.08     31.71 o 
   6   8   3      258.98      205.18     71.00 o 
   7   8   3      389.06      363.68     69.59 o 
   8   8   3        5.01        3.82      9.98 o 
   9   8   3      294.61      399.20     89.91 o 
  10   8   3        6.33       18.79     19.73 o 
  11   8   3      159.43      122.67     95.78 o 
 -11   9   3        3.28        9.98     35.82 o 
 -10   9   3       85.77      170.18     65.89 o 
  -9   9   3        0.01       11.86     21.67 o 
  -8   9   3      171.89      162.66     25.49 o 
  -7   9   3      144.73      169.38     21.53 o 
  -6   9   3      131.06      138.51     16.90 o 
  -5   9   3      301.94      346.70     19.23 o 
  -4   9   3       40.92       47.16     10.67 o 
  -3   9   3      793.62      730.03     29.39 o 
  -2   9   3      318.24      382.82     28.09 o 
  -1   9   3      556.82      504.58     20.89 o 
   0   9   3     1093.69     1014.37     40.23 o 
   1   9   3        5.96       30.80     10.80 o 
   2   9   3     2248.64     2403.91     86.69 o 
   3   9   3      159.18      175.84     25.82 o 
   4   9   3      367.99      436.49    260.79 o 
   5   9   3      257.17      190.68     63.19 o 
   6   9   3      102.84       96.19     53.38 o 
   7   9   3      122.99      191.38     90.96 o 
   8   9   3       19.50       13.86     12.51 o 
   9   9   3       67.24       43.51     47.21 o 
  10   9   3      244.69      265.49     61.13 o 
 -10  10   3        4.32       25.25     36.94 o 
  -9  10   3      220.10      133.77    114.39 o 
  -7  10   3       65.53       45.80     21.05 o 
  -6  10   3      407.54      385.67     27.95 o 
  -5  10   3       14.12       22.70     10.59 o 
  -4  10   3       23.95       17.26     10.65 o 
  -3  10   3       84.25       48.75     12.55 o 
  -2  10   3       24.86       44.52     14.58 o 
  -1  10   3      157.56      139.40     19.49 o 
   0  10   3      634.63      636.44     25.47 o 
   1  10   3      681.82      700.37     24.93 o 
   2  10   3       36.34       34.61     12.97 o 
   3  10   3      333.86      344.24     26.67 o 
   4  10   3       63.19       34.88     21.26 o 
   5  10   3       13.44       21.85     26.13 o 
   6  10   3      152.07      172.41     57.55 o 
   7  10   3        2.94        4.82     16.03 o 
   8  10   3      148.34      108.29     41.87 o 
   9  10   3        0.72       23.86     16.08 o 
  10  10   3       11.24        8.67     14.54 o 
  -9  11   3        6.66        2.94     24.02 o 
  -8  11   3      112.93       94.66     89.32 o 
  -7  11   3        2.45       11.62     14.52 o 
  -6  11   3        1.02       10.60     11.35 o 
  -5  11   3       11.52       10.81      8.53 o 
  -4  11   3       26.09       21.05     10.10 o 
  -3  11   3       71.35       78.16     26.90 o 
  -2  11   3       51.52       82.94     16.73 o 
  -1  11   3        1.77       11.37      8.63 o 
   0  11   3      130.61      163.04     17.15 o 
   1  11   3       98.15      110.52     12.35 o 
   2  11   3        1.52       10.55      7.04 o 
   3  11   3      412.84      431.40     40.59 o 
   4  11   3       86.35       73.51     35.12 o 
   5  11   3       56.10       29.44     22.05 o 
   6  11   3       36.83       23.10     23.41 o 
   7  11   3        6.81        3.55     10.33 o 
   8  11   3        2.45      -12.52     15.05 o 
   9  11   3       87.05       71.61     29.45 o 
  -9  12   3        4.66       33.00     36.47 o 
  -8  12   3        7.64        9.81     17.85 o 
  -7  12   3       99.30      111.19     37.23 o 
  -6  12   3        2.82       18.82     13.33 o 
  -5  12   3       23.85       13.48      8.10 o 
  -4  12   3        8.74       11.45      6.34 o 
  -3  12   3       93.41       66.50     15.79 o 
  -2  12   3      207.24      186.47     23.74 o 
  -1  12   3        2.84       15.90      7.14 o 
   0  12   3       15.07        8.99      9.96 o 
   1  12   3       30.21       23.51     14.71 o 
   2  12   3       82.74      102.35     33.74 o 
   3  12   3        1.32       22.40     17.02 o 
   4  12   3       33.18       20.47     14.83 o 
   5  12   3      166.10      173.58     59.15 o 
   6  12   3        0.13       14.12     10.00 o 
   7  12   3       17.29       24.01     13.93 o 
   8  12   3       71.07       79.51     32.24 o 
  -8  13   3        2.12       36.88     30.42 o 
  -7  13   3        6.64       31.95     37.82 o 
  -6  13   3        0.63        6.05     11.46 o 
  -5  13   3       72.42      109.93     40.34 o 
  -4  13   3       12.89       18.07      8.99 o 
  -3  13   3        5.49       20.38     12.02 o 
  -2  13   3       69.48       41.31     24.33 o 
  -1  13   3      275.39      318.83     29.05 o 
   0  13   3       67.40       71.34     24.61 o 
   1  13   3       27.23       34.70     22.42 o 
   2  13   3        9.13       15.24     14.31 o 
   3  13   3      332.68      424.68     46.28 o 
   4  13   3       40.58       33.25     18.86 o 
   5  13   3        0.29       18.81     16.08 o 
   6  13   3       22.40       23.81     19.43 o 
   7  13   3        6.29       23.87     18.92 o 
  -6  14   3        4.74       21.54     16.45 o 
  -5  14   3        6.86       18.57     15.05 o 
  -4  14   3       43.89       25.90     11.28 o 
  -3  14   3       10.28       12.00      6.04 o 
  -2  14   3       41.04       87.39     21.68 o 
  -1  14   3       25.12       24.59     16.52 o 
   0  14   3        2.40       19.94     12.93 o 
   1  14   3        4.96        6.40     15.37 o 
   2  14   3       35.48       21.61     20.37 o 
   3  14   3        1.92       -0.19     10.57 o 
   4  14   3      122.74      132.90     45.73 o 
   5  14   3        1.67       21.48     19.74 o 
  -4  15   3        4.63       31.62     18.35 o 
  -3  15   3       68.57       68.42     18.95 o 
  -2  15   3        4.20       28.70     18.40 o 
  -1  15   3        0.62       22.03     15.02 o 
   0  15   3        2.48        7.47     15.94 o 
   1  15   3        0.90       14.88     19.20 o 
   2  15   3       19.70       16.51      7.92 o 
   3  15   3        5.73        9.31     11.09 o 
   0 -12   4       20.94        2.10     14.06 o 
   1 -12   4        0.04       14.82     14.33 o 
   2 -12   4        0.23       -2.64     21.61 o 
   3 -12   4        4.75        6.05     27.37 o 
   4 -12   4       10.29       -0.76     23.08 o 
   5 -12   4        0.12       16.03     24.25 o 
   6 -12   4       17.95       23.60     15.37 o 
  -3 -11   4        7.02       25.92     19.58 o 
  -2 -11   4        0.44       14.17     17.04 o 
  -1 -11   4       72.06       39.14     17.14 o 
   0 -11   4       10.57       28.73     20.38 o 
   1 -11   4        3.45        1.24     13.62 o 
   2 -11   4        2.26        7.89     10.88 o 
   3 -11   4       20.57       26.48     25.66 o 
   4 -11   4        0.92       22.31     23.37 o 
   5 -11   4        1.60        9.93     11.31 o 
   6 -11   4       11.28        6.36     13.07 o 
   7 -11   4       59.02       44.33     20.07 o 
   8 -11   4        0.93        4.97     13.17 o 
  -4 -10   4       32.54       71.28     24.87 o 
  -3 -10   4       13.69        6.81     15.36 o 
  -2 -10   4        2.73       19.03     12.78 o 
  -1 -10   4       41.00       20.16     28.28 o 
   0 -10   4        0.26       14.63     14.10 o 
   1 -10   4       32.80       65.67     21.52 o 
   2 -10   4        0.58        8.33     12.17 o 
   3 -10   4        0.26        5.95      8.11 o 
   4 -10   4       48.81       79.67     27.97 o 
   5 -10   4        0.09        5.39     11.76 o 
   6 -10   4        7.71       19.26     14.79 o 
   7 -10   4       22.14       29.62     15.53 o 
   8 -10   4        1.83        2.96     18.03 o 
   9 -10   4       15.13       18.29     17.79 o 
  10 -10   4        2.25       14.92     11.55 o 
  -5  -9   4       13.40       11.18     15.96 o 
  -4  -9   4       11.48       20.46     19.11 o 
  -3  -9   4       18.24       15.71     13.84 o 
  -2  -9   4        5.82        8.67     13.43 o 
  -1  -9   4      126.72      136.00     25.74 o 
   0  -9   4       55.09       41.69     17.20 o 
   1  -9   4       58.61       65.31     17.37 o 
   2  -9   4      231.35      272.15     36.24 o 
   3  -9   4       14.49       18.43     11.25 o 
   4  -9   4       51.96       79.60     26.95 o 
   5  -9   4      129.86      138.33     29.80 o 
   6  -9   4        4.90       13.85     10.32 o 
   7  -9   4        2.97       17.49     14.53 o 
   8  -9   4       40.76       40.75     23.40 o 
   9  -9   4       48.08       25.17     16.05 o 
  10  -9   4       62.57      127.63     38.93 o 
  11  -9   4        0.88       12.09     17.78 o 
  -6  -8   4       74.89       87.32     22.54 o 
  -5  -8   4       57.11       39.34     18.56 o 
  -4  -8   4      196.88      273.32     32.83 o 
  -3  -8   4      195.48      212.92     31.51 o 
  -2  -8   4      176.29      228.05     32.24 o 
  -1  -8   4      119.96      119.71     23.52 o 
   0  -8   4      249.51      253.24     33.25 o 
   1  -8   4      101.59       75.25     27.76 o 
   2  -8   4       12.44       42.67     18.42 o 
   3  -8   4      341.22      336.55     31.27 o 
   4  -8   4      261.14      246.50     18.34 o 
   5  -8   4        0.28       23.16     15.91 o 
   6  -8   4      256.97      296.30     41.26 o 
   7  -8   4      194.67      197.81     31.38 o 
   8  -8   4      532.82      588.35     43.34 o 
   9  -8   4       66.54       76.58     25.57 o 
  10  -8   4       27.54       32.53     23.15 o 
  11  -8   4       71.41       74.09     22.92 o 
  -7  -7   4        0.14      -18.79     25.49 o 
  -6  -7   4       25.21       20.32     11.82 o 
  -5  -7   4       14.38       41.65     24.02 o 
  -4  -7   4       50.36       48.46     18.20 o 
  -3  -7   4      451.97      496.47     38.18 o 
  -2  -7   4       17.70       21.35     13.83 o 
  -1  -7   4      918.27      787.79     54.63 o 
   0  -7   4     1109.32     1101.13     72.77 o 
   1  -7   4      295.20      267.90     25.71 o 
   2  -7   4        1.87        6.70      8.88 o 
   3  -7   4       73.82      100.23     19.34 o 
   4  -7   4     1284.71     1513.42     42.81 o 
   5  -7   4       72.12       72.30     20.69 o 
   6  -7   4       12.91       17.80     20.55 o 
   7  -7   4      207.69      199.60     38.15 o 
   8  -7   4       25.26       24.08     12.70 o 
   9  -7   4       80.90       65.31     22.51 o 
  10  -7   4       75.76       90.05     33.76 o 
  11  -7   4      137.08      113.99     40.10 o 
  12  -7   4       19.76       22.14     29.42 o 
  -8  -6   4       42.02       80.04     32.83 o 
  -7  -6   4      340.78      287.80     76.22 o 
  -6  -6   4        5.38       -2.45     21.87 o 
  -5  -6   4        5.79       22.68     13.13 o 
  -4  -6   4      412.80      343.59     40.44 o 
  -3  -6   4      933.59      883.72     57.12 o 
  -1  -6   4      649.89      620.32     37.99 o 
   1  -6   4      399.34      358.94     31.81 o 
   2  -6   4      472.52      519.42     38.37 o 
   3  -6   4      394.54      396.90     27.76 o 
   4  -6   4       51.48       48.80     12.77 o 
   5  -6   4       16.56        8.41      5.78 o 
   6  -6   4      101.33       94.35     21.71 o 
   7  -6   4      263.30      286.69     25.02 o 
   8  -6   4      193.84      180.58     27.68 o 
   9  -6   4       30.84       29.38     15.08 o 
  10  -6   4      218.83      139.57     52.13 o 
  11  -6   4       61.73       58.03     26.91 o 
  12  -6   4        6.95       19.38     16.91 o 
  13  -6   4        8.57       16.97     24.66 o 
  -9  -5   4       72.62       24.72     26.66 o 
  -8  -5   4      154.08      179.64     74.99 o 
  -7  -5   4       28.55       32.53     26.78 o 
  -6  -5   4      105.92       63.11     29.98 o 
  -5  -5   4       94.01      112.14     22.70 o 
  -4  -5   4       14.25       10.15      9.66 o 
  -3  -5   4      140.49      146.90     28.61 o 
  -2  -5   4      298.41      317.48     25.86 o 
  -1  -5   4      303.92      333.51     29.40 o 
   0  -5   4      156.50      163.46     21.77 o 
   1  -5   4     1158.10     1138.40     43.72 o 
   2  -5   4      967.07      946.36     46.29 o 
   3  -5   4      437.54      485.00     23.56 o 
   4  -5   4       21.99       31.63     10.11 o 
   5  -5   4       52.91      119.46     22.18 o 
   6  -5   4     1310.49     1209.48     46.69 o 
   7  -5   4      134.16      124.29     24.77 o 
   8  -5   4      485.42      610.78     52.50 o 
   9  -5   4      119.05      185.03     33.24 o 
  10  -5   4       41.06       56.55     18.12 o 
  11  -5   4        1.80        3.57     11.43 o 
  12  -5   4       37.11       65.54     45.80 o 
  13  -5   4       48.87       27.78     53.56 o 
  -9  -4   4        0.22        8.05     20.85 o 
  -8  -4   4       58.41       57.20     34.12 o 
  -7  -4   4        8.59       37.76     28.83 o 
  -6  -4   4        8.14        5.31      7.86 o 
  -5  -4   4      255.49      213.75     40.02 o 
  -4  -4   4     1027.07     1046.70     46.59 o 
  -3  -4   4      361.39      359.68     37.96 o 
  -2  -4   4      433.32      369.56     26.68 o 
  -1  -4   4        9.10       11.93      9.27 o 
   0  -4   4       54.52       51.54     10.31 o 
   1  -4   4      131.83      121.67     15.83 o 
   2  -4   4      633.01      588.25     31.85 o 
   3  -4   4      774.18      814.87     33.38 o 
   4  -4   4     1860.21     1854.06     39.92 o 
   5  -4   4       13.43       16.18      3.31 o 
   6  -4   4       33.11       62.25     23.60 o 
   7  -4   4      430.99      416.07     36.90 o 
   8  -4   4        1.74       16.05      9.44 o 
   9  -4   4       21.82       31.16     15.38 o 
  10  -4   4      356.94      372.55     40.93 o 
  11  -4   4        6.55       10.13      9.94 o 
  12  -4   4       10.12       24.96     25.96 o 
  13  -4   4        0.05       24.84     26.84 o 
 -10  -3   4       27.88       32.12     28.83 o 
  -9  -3   4       99.00       71.94     53.61 o 
  -8  -3   4        0.76       15.80     24.02 o 
  -7  -3   4       48.49       66.94     33.30 o 
  -6  -3   4       64.87       71.36     18.42 o 
  -5  -3   4      278.51      299.32     23.41 o 
  -4  -3   4     1599.81     1724.91     47.21 o 
  -3  -3   4      566.77      452.02     26.61 o 
  -2  -3   4       10.27       19.12      9.69 o 
  -1  -3   4       85.42       62.51     16.00 o 
   0  -3   4      718.27      918.38     46.20 o 
   1  -3   4      647.65      685.47     31.92 o 
   2  -3   4     1123.60      962.85     55.85 o 
   3  -3   4      805.37      595.10     29.86 o 
   4  -3   4     3307.36     3394.64     36.40 o 
   5  -3   4      760.53      642.29     40.76 o 
   6  -3   4       20.83       35.13     11.33 o 
   7  -3   4       42.61       36.07     17.22 o 
   8  -3   4      693.82      685.98     36.26 o 
   9  -3   4      114.03      105.56     31.77 o 
  10  -3   4       40.69       43.93     16.31 o 
  11  -3   4      202.56      245.79     31.45 o 
  12  -3   4        2.76        8.87     18.62 o 
  13  -3   4       54.55       43.28     36.53 o 
 -10  -2   4       45.43       40.05     35.06 o 
  -9  -2   4       14.08       44.57     23.20 o 
  -8  -2   4      383.09      267.37    136.06 o 
  -7  -2   4       18.33       16.62     20.32 o 
  -6  -2   4      835.99      897.59     47.44 o 
  -5  -2   4      289.42      292.98     18.17 o 
  -4  -2   4      421.40      351.04     20.04 o 
  -3  -2   4      328.10      315.63     22.59 o 
  -2  -2   4       29.53       91.77     16.86 o 
  -1  -2   4      866.69      846.69     49.18 o 
   0  -2   4     1671.98     1633.32     43.25 o 
   1  -2   4     2637.96     2195.52     49.68 o 
   2  -2   4      582.38      591.94     24.89 o 
   3  -2   4     2084.88     1882.76     55.44 o 
   4  -2   4     2789.95     2512.14     37.96 o 
   5  -2   4      160.23      146.00     17.82 o 
   6  -2   4      947.85     1003.49     52.44 o 
   7  -2   4      221.64      181.92     23.24 o 
   8  -2   4        0.46       14.53     10.29 o 
   9  -2   4     1018.82     1144.73     45.89 o 
  10  -2   4       21.38       51.15     14.48 o 
  11  -2   4       52.80       39.01     17.18 o 
  12  -2   4       83.28       88.09     47.21 o 
  13  -2   4        0.28        0.41     13.57 o 
  14  -2   4        3.28        4.52     20.26 o 
 -11  -1   4       31.67       39.11     36.53 o 
 -10  -1   4      335.22      336.90    160.14 o 
  -9  -1   4       45.59       31.30     25.31 o 
  -8  -1   4       27.37       22.55     20.55 o 
  -7  -1   4      366.16      358.30     24.05 o 
  -6  -1   4      922.54      883.05     35.54 o 
  -5  -1   4       53.23       76.21     10.55 o 
  -4  -1   4        3.81       10.73      4.44 o 
  -3  -1   4     1678.85     1964.06     59.90 o 
  -2  -1   4     2393.65     2307.05     52.43 o 
  -1  -1   4      464.88      427.63     20.17 o 
   0  -1   4     2092.02     2315.79     71.94 o 
   1  -1   4       64.14       74.95      9.21 o 
   2  -1   4     1488.68     1280.00     32.13 o 
   3  -1   4      213.71      258.92     11.97 o 
   4  -1   4      294.19      278.22     12.42 o 
   5  -1   4       76.53       77.42      6.41 o 
   6  -1   4        1.08       34.01      5.46 o 
   7  -1   4      978.97      884.04     28.92 o 
   8  -1   4        6.97       10.38      4.55 o 
   9  -1   4        0.65        5.42      4.91 o 
  10  -1   4        1.53        5.94      8.57 o 
  11  -1   4       10.66       12.04      7.80 o 
  12  -1   4       26.68       36.58     40.81 o 
  13  -1   4       70.28       47.45     32.65 o 
  14  -1   4      103.93       80.92     48.39 o 
 -11   0   4        2.21       43.69     27.13 o 
 -10   0   4       21.22       21.55     23.72 o 
  -9   0   4      469.70      590.29     96.72 o 
  -8   0   4      124.15      141.38     25.52 o 
  -7   0   4       58.62       39.81     17.11 o 
  -6   0   4     1523.59     1446.94     46.49 o 
  -5   0   4      835.17      879.22     27.80 o 
  -4   0   4        7.68       14.53      5.11 o 
  -3   0   4     1170.65     1253.96     59.53 o 
  -2   0   4     1679.71     1585.33     37.36 o 
  -1   0   4     1156.83     1247.23     41.64 o 
   0   0   4      326.56      331.93     20.91 o 
   1   0   4       93.09       43.54     12.63 o 
   2   0   4      543.15      614.02     19.53 o 
   3   0   4      284.47      378.67     20.63 o 
   4   0   4      850.08      981.73     25.99 o 
   5   0   4     2369.75     2247.51     42.75 o 
   6   0   4     2743.44     2577.58     32.08 o 
   7   0   4      115.64      149.56     12.67 o 
   8   0   4      136.81      159.65     20.58 o 
   9   0   4       17.24       24.41      6.87 o 
  10   0   4       16.51       33.87     14.79 o 
  11   0   4      432.93      462.47     40.90 o 
  12   0   4        0.79        7.90      7.86 o 
  13   0   4        6.10        9.69     19.38 o 
  14   0   4        5.46       21.79     22.31 o 
 -11   1   4       58.87       99.65     33.53 o 
 -10   1   4        1.14        6.90      9.51 o 
  -9   1   4        1.46       11.37     18.59 o 
  -8   1   4      176.85      171.81     31.55 o 
  -7   1   4      602.73      672.48     46.83 o 
  -6   1   4      166.89      211.86     25.13 o 
  -5   1   4       80.59       84.71     21.86 o 
  -4   1   4     2985.99     3185.17     32.93 o 
  -3   1   4      390.32      420.89     18.15 o 
  -2   1   4     2033.25     2008.48     44.59 o 
  -1   1   4     1825.39     1668.61     30.80 o 
   0   1   4       15.14       23.99     12.10 o 
   1   1   4     5133.29     4900.89     73.57 o 
   2   1   4       80.64       63.31     13.26 o 
   3   1   4      155.64      119.85     10.44 o 
   4   1   4     2659.17     3018.14     48.01 o 
   5   1   4     1059.59     1040.39     38.49 o 
   6   1   4     2402.88     2589.27     39.56 o 
   7   1   4      427.77      461.62     21.66 o 
   8   1   4      571.73      524.07     23.75 o 
   9   1   4      235.14      224.44     20.90 o 
  10   1   4       27.68       57.28     15.76 o 
  11   1   4      339.62      282.29     40.25 o 
  12   1   4      227.94      199.31     53.73 o 
  13   1   4       79.26       49.09     37.41 o 
 -11   2   4       30.42       25.81     15.91 o 
 -10   2   4       53.01       61.71     19.42 o 
  -9   2   4       65.56       64.95     22.23 o 
  -8   2   4       21.09       20.48     15.04 o 
  -7   2   4      397.82      415.19     25.37 o 
  -6   2   4      542.54      561.91     40.06 o 
  -5   2   4      680.16      639.29     31.33 o 
  -4   2   4      356.10      424.59     36.43 o 
  -3   2   4     4794.38     4608.98    138.29 o 
  -2   2   4     1281.03     1345.46     48.14 o 
  -1   2   4      650.56      798.60     22.09 o 
   0   2   4      135.50      116.72      9.19 o 
   1   2   4       14.92        6.14      6.69 o 
   2   2   4      573.28      493.63     19.76 o 
   3   2   4      517.66      533.50     17.87 o 
   4   2   4     8529.16     8828.34    160.08 o 
   5   2   4     2634.20     2859.75     64.57 o 
   6   2   4        3.08       28.99      9.94 o 
   7   2   4     1353.51     1264.35     36.49 o 
   8   2   4      442.32      472.94     37.72 o 
   9   2   4      117.42      120.58     31.40 o 
  10   2   4      125.16      143.54     24.72 o 
  11   2   4       28.03       47.97     18.70 o 
 -11   3   4       73.62       55.29     17.48 o 
 -10   3   4       30.33       49.30     20.87 o 
  -9   3   4       48.35       66.97     21.56 o 
  -8   3   4       44.51       26.49     14.59 o 
  -7   3   4       39.12       60.83     14.31 o 
  -6   3   4      236.22      235.20     20.53 o 
  -5   3   4     1478.83     1376.61     46.10 o 
  -4   3   4       24.02       38.25      9.78 o 
  -3   3   4     7474.79     7310.74    120.27 o 
  -2   3   4     6667.01     6890.45    196.31 o 
  -1   3   4     2098.15     2402.39     41.42 o 
   0   3   4      453.08      347.18     14.74 o 
   1   3   4     3222.85     2790.92     45.72 o 
   2   3   4      296.22      357.55     20.08 o 
   3   3   4     2018.62     2277.17     40.05 o 
   4   3   4     6769.96     6889.11    102.64 o 
   5   3   4      126.34      145.72     20.62 o 
   6   3   4     2065.10     2193.09     37.92 o 
   7   3   4       64.02       34.76     20.06 o 
   8   3   4      284.46      304.57     36.98 o 
   9   3   4       37.23       22.41     14.38 o 
  10   3   4      221.10      178.70     38.93 o 
  11   3   4       17.02       26.95     18.79 o 
  12   3   4        0.33       11.45      9.45 o 
 -11   4   4        8.17       12.74     19.09 o 
 -10   4   4       52.01       46.84     18.43 o 
  -9   4   4      381.44      409.89     26.89 o 
  -8   4   4      665.92      650.86     41.64 o 
  -7   4   4       64.41       47.83     16.34 o 
  -6   4   4      257.14      215.09     23.68 o 
  -5   4   4     1184.01     1287.93     46.72 o 
  -4   4   4      365.22      288.70     18.30 o 
  -3   4   4     6847.91     6574.63    111.92 o 
  -2   4   4      222.19      191.32     35.18 o 
  -1   4   4     3043.88     3393.99     80.45 o 
   0   4   4      870.73      900.00     38.52 o 
   1   4   4        5.34       11.04      8.69 o 
   2   4   4     3679.38     3446.46     56.69 o 
   3   4   4       39.46       90.39     15.48 o 
   4   4   4     7870.23     7875.88    157.56 o 
   5   4   4     5655.17     5951.50     85.03 o 
   6   4   4     1568.38     1802.50     48.48 o 
   7   4   4     1225.23     1217.43     41.53 o 
   8   4   4      162.22      147.22     25.72 o 
   9   4   4        4.96        4.05     12.63 o 
  10   4   4      346.97      368.31     59.37 o 
  11   4   4      377.43      404.37     63.60 o 
  12   4   4        5.16        6.17     10.04 o 
 -11   5   4        7.26       -4.23     14.39 o 
 -10   5   4       21.45       24.84     14.89 o 
  -9   5   4       69.90      113.85     23.12 o 
  -8   5   4       97.90       98.89     22.37 o 
  -7   5   4      420.81      437.54     32.20 o 
  -6   5   4      163.75      130.42     26.46 o 
  -5   5   4        8.09        9.93      5.42 o 
  -4   5   4     1092.34     1148.50     31.00 o 
  -3   5   4     8284.65     8983.01     82.58 o 
  -2   5   4       91.28      121.86     22.90 o 
  -1   5   4      152.43      193.26     26.31 o 
   0   5   4     5040.67     4710.52    110.17 o 
   1   5   4      110.38      138.71     16.91 o 
   2   5   4     1464.98     1587.01     58.37 o 
   3   5   4      369.34      281.52     51.68 o 
   4   5   4      654.34      642.20     40.11 o 
   5   5   4      643.66      797.58     60.43 o 
   6   5   4      456.89      396.27     33.12 o 
   7   5   4      186.52      201.30     32.18 o 
   8   5   4       62.38       45.22     24.55 o 
   9   5   4      138.64      138.76     47.27 o 
  10   5   4      209.84      306.60     64.42 o 
  11   5   4       87.50       51.85     42.28 o 
  12   5   4       94.14       81.10     67.53 o 
  13   5   4       27.76       15.56     14.97 o 
 -11   6   4       97.27      100.89     41.64 o 
 -10   6   4      144.48      140.64     43.40 o 
  -9   6   4       69.86       63.33     25.52 o 
  -8   6   4       39.29       45.71     21.02 o 
  -7   6   4        1.54       18.61     10.30 o 
  -6   6   4       18.90       28.62      5.47 o 
  -5   6   4      183.65      200.10     11.78 o 
  -4   6   4       81.13       71.27      8.41 o 
  -3   6   4      355.27      322.84     21.52 o 
  -2   6   4      284.36      226.80     18.35 o 
  -1   6   4       33.49       50.70     11.17 o 
   0   6   4      422.02      482.65     32.53 o 
   1   6   4     1615.20     1448.54     61.01 o 
   2   6   4      506.54      523.93     37.64 o 
   3   6   4     3639.87     3630.88    113.28 o 
   4   6   4      512.87      557.82     54.85 o 
   5   6   4        7.67       24.25     15.74 o 
   6   6   4      627.75      664.99     46.39 o 
   7   6   4        0.31       13.27     17.15 o 
   8   6   4       82.12      103.82     39.17 o 
   9   6   4      710.37      779.09     68.88 o 
  10   6   4      240.58      368.08     65.36 o 
  11   6   4      202.42      148.57     83.92 o 
 -11   7   4        6.68        6.22      8.28 o 
 -10   7   4       42.77       57.84     34.59 o 
  -9   7   4      231.64      202.66     44.45 o 
  -8   7   4      298.93      255.67     41.43 o 
  -7   7   4       17.66       20.89     13.94 o 
  -6   7   4      546.05      587.94     20.17 o 
  -5   7   4      151.37      142.17     12.39 o 
  -4   7   4        9.90       13.14      6.04 o 
  -3   7   4      452.52      407.86     19.72 o 
  -2   7   4      607.32      539.54     25.72 o 
  -1   7   4      808.91      781.36     43.17 o 
   0   7   4      195.40      167.05     15.86 o 
   1   7   4      121.63      151.21     24.37 o 
   2   7   4     2794.99     2842.22     66.01 o 
   3   7   4       52.83       64.48     21.67 o 
   4   7   4       61.60      124.44     36.58 o 
   5   7   4     1027.99      921.08     63.60 o 
   6   7   4      191.37      231.43     32.36 o 
   7   7   4      176.19      184.51     91.49 o 
   8   7   4       13.73       -6.69     14.45 o 
   9   7   4      512.57      520.58     52.68 o 
  10   7   4      121.68       89.08     40.93 o 
  11   7   4      185.20      103.35     70.06 o 
  12   7   4       50.93       41.28     38.41 o 
 -11   8   4        1.58        4.99     21.73 o 
 -10   8   4       69.21       90.08     42.28 o 
  -9   8   4       75.73       73.05     37.05 o 
  -8   8   4      255.14      272.09     49.03 o 
  -7   8   4      153.73      127.07     20.96 o 
  -6   8   4      120.44      123.28     11.53 o 
  -5   8   4      670.58      689.60     23.84 o 
  -4   8   4      144.67      192.05     13.27 o 
  -3   8   4       13.45       16.53      8.52 o 
  -2   8   4      378.54      351.73     19.16 o 
  -1   8   4       21.45       19.55      7.06 o 
   0   8   4      301.21      373.65     23.44 o 
   1   8   4      594.23      753.15     39.28 o 
   2   8   4     1480.91     1379.27     48.16 o 
   3   8   4     3019.51     2900.07    121.15 o 
   4   8   4      106.56      123.44     29.13 o 
   5   8   4      291.27      324.27     53.44 o 
   6   8   4      247.50      217.04     31.48 o 
   7   8   4       92.19       71.11     34.29 o 
   8   8   4      438.53      477.48     75.05 o 
   9   8   4        0.20       27.72     32.59 o 
  10   8   4      123.55      130.48     43.28 o 
  11   8   4      169.37      110.69     95.07 o 
 -10   9   4       17.37       46.27     36.00 o 
  -9   9   4        0.59       25.54     20.79 o 
  -8   9   4      191.94      211.11     45.80 o 
  -7   9   4       53.25       38.78     14.77 o 
  -6   9   4       40.16       36.89     12.55 o 
  -5   9   4       12.29       11.31      7.95 o 
  -4   9   4      382.55      384.39     29.93 o 
  -3   9   4       71.72       94.85     21.72 o 
  -2   9   4      351.62      342.35     25.19 o 
  -1   9   4      724.75      842.12     34.45 o 
   0   9   4       26.33       26.85     11.56 o 
   1   9   4     1852.10     1792.06     57.90 o 
   2   9   4      428.40      391.75     30.60 o 
   3   9   4       77.92       99.50     20.46 o 
   4   9   4      607.91      622.00     35.12 o 
   5   9   4      213.65      242.76     35.59 o 
   6   9   4       27.48        5.52     18.56 o 
   7   9   4      260.47      232.08     90.67 o 
   8   9   4      259.27      247.34    101.94 o 
   9   9   4       98.88      152.21     82.04 o 
  10   9   4        6.34       25.02     20.49 o 
  11   9   4       42.01       20.55     10.34 o 
 -10  10   4       30.02       80.04     63.19 o 
  -9  10   4        9.56       27.60     35.41 o 
  -8  10   4       35.26       56.79     26.66 o 
  -7  10   4      182.85      214.28     33.88 o 
  -6  10   4       31.34       26.81      8.27 o 
  -5  10   4      143.41      168.01     26.09 o 
  -4  10   4       25.58       51.59     11.60 o 
  -3  10   4      317.75      301.29     28.71 o 
  -2  10   4       11.84       24.61      9.31 o 
  -1  10   4        1.26       11.89      8.01 o 
   0  10   4      315.17      293.40     22.22 o 
   1  10   4        1.86       28.62      9.71 o 
   2  10   4      850.21      842.73     39.43 o 
   3  10   4        6.68       18.43      8.24 o 
   4  10   4      123.66      184.04     32.30 o 
   5  10   4       53.57       76.40     36.70 o 
   6  10   4        0.81       10.98     18.91 o 
   7  10   4      101.40      111.22     82.74 o 
   8  10   4       20.96       28.48     32.83 o 
   9  10   4       20.69       19.97     22.55 o 
  10  10   4       25.65       26.13     24.43 o 
  -9  11   4       60.93       84.03     45.69 o 
  -8  11   4        3.25       56.43     39.58 o 
  -7  11   4        0.50       17.15     27.89 o 
  -6  11   4        0.08        7.30      8.58 o 
  -5  11   4      149.70      145.43     15.93 o 
  -4  11   4       20.45       17.92      9.63 o 
  -3  11   4        0.24       19.79      9.54 o 
  -2  11   4      619.35      594.14     30.62 o 
  -1  11   4      422.58      406.87     25.65 o 
   0  11   4       12.04       12.56      7.62 o 
   1  11   4      224.88      204.48     19.21 o 
   2  11   4      191.99      198.59     21.31 o 
   3  11   4        3.01       11.80     14.33 o 
   4  11   4       15.57       30.36     20.91 o 
   5  11   4        2.48       15.74     23.43 o 
   6  11   4      232.43      270.72     43.93 o 
   7  11   4       62.01       44.22     34.06 o 
   8  11   4       16.99       20.55     21.20 o 
   9  11   4        0.18        6.58     20.85 o 
  -9  12   4       41.43       32.59     28.95 o 
  -8  12   4        0.54        0.00     25.78 o 
  -7  12   4        9.11       25.13     19.67 o 
  -6  12   4       75.90       92.26     28.06 o 
  -5  12   4        0.60       13.03      9.65 o 
  -4  12   4       34.06       51.08     12.18 o 
  -3  12   4      105.20       61.32     14.79 o 
  -2  12   4       12.40       10.82      9.41 o 
  -1  12   4      742.63      731.47     39.25 o 
   0  12   4        1.81       18.27     10.21 o 
   1  12   4       17.10       25.83     11.26 o 
   2  12   4       94.83       78.04     29.03 o 
   3  12   4        0.70        7.41     13.02 o 
   4  12   4       97.10      105.81     31.79 o 
   5  12   4       29.75       22.36     22.52 o 
   6  12   4       58.88       25.94     16.33 o 
   7  12   4       49.58       39.97     16.32 o 
   8  12   4        0.33       28.42     17.29 o 
  -8  13   4        6.71       22.73     20.67 o 
  -7  13   4        0.61       10.86     16.03 o 
  -6  13   4       49.02       84.25     34.27 o 
  -5  13   4       16.74        6.66     12.82 o 
  -4  13   4       14.69       12.32      9.64 o 
  -3  13   4       75.45       92.02     21.09 o 
  -2  13   4        0.95        4.18     10.20 o 
  -1  13   4       16.37       14.62     10.70 o 
   0  13   4      102.98       94.77     18.64 o 
   1  13   4       93.99       91.30     30.91 o 
   2  13   4       38.06       14.23     15.31 o 
   3  13   4       93.81       88.21     30.01 o 
   4  13   4      289.54      330.73     72.11 o 
   5  13   4       59.14       79.44     31.50 o 
   6  13   4       21.07       22.06     18.61 o 
   7  13   4        0.90       18.84     10.20 o 
  -6  14   4        5.79       10.96     10.23 o 
  -5  14   4       14.24       20.61     10.27 o 
  -4  14   4        2.86       23.02     13.46 o 
  -3  14   4        5.46       10.64     10.75 o 
  -2  14   4       53.04       60.89     17.13 o 
  -1  14   4      120.91      113.81     18.66 o 
   0  14   4       20.26       18.67     17.71 o 
   1  14   4       75.04       76.84     36.78 o 
   2  14   4        7.37       10.55     10.66 o 
   3  14   4      109.06      132.30     45.38 o 
   4  14   4       15.34       34.05     22.26 o 
   5  14   4      111.96       85.59     33.07 o 
   6  14   4       42.81       33.51     22.08 o 
  -5  15   4        4.92        4.53     13.04 o 
  -4  15   4       31.30       19.49     14.84 o 
  -3  15   4       14.25       15.39     11.41 o 
  -2  15   4       43.15       32.57     17.07 o 
  -1  15   4      120.67      129.12     38.21 o 
   0  15   4       19.08       31.11     18.88 o 
   1  15   4        0.64       13.28     16.97 o 
   2  15   4       35.96       51.44     25.78 o 
   3  15   4       16.41        5.41     16.41 o 
   4  15   4       38.60       53.53     18.87 o 
  -1 -11   5        0.73       17.76     14.90 o 
   0 -11   5        5.53        9.13     13.67 o 
   1 -11   5        3.31       14.49     26.31 o 
   2 -11   5       35.87       31.21     15.89 o 
   3 -11   5        1.60       33.41     28.60 o 
   4 -11   5        0.06        3.93     24.66 o 
   5 -11   5       38.23       72.88     33.94 o 
   6 -11   5        1.71       15.44     27.25 o 
   7 -11   5       24.62       22.04     22.03 o 
  -3 -10   5        3.97       28.39     19.08 o 
  -2 -10   5       42.64       36.41     15.86 o 
  -1 -10   5       20.27       46.10     21.17 o 
   0 -10   5      124.49       82.84     32.40 o 
   1 -10   5        9.82       19.67     12.93 o 
   2 -10   5        1.76        9.61     11.28 o 
   3 -10   5       28.59       38.58     30.18 o 
   4 -10   5        5.41       -5.11     22.55 o 
   5 -10   5        3.52        0.94     19.50 o 
   6 -10   5       16.05       33.36     34.00 o 
   7 -10   5       87.15       37.69     25.19 o 
   8 -10   5       30.17        8.90     15.38 o 
   9 -10   5       11.08       11.36     13.33 o 
  -4  -9   5       33.55       19.59     17.69 o 
  -3  -9   5        4.16       15.73     13.78 o 
  -2  -9   5       30.16       19.86     13.84 o 
  -1  -9   5      432.07      500.48     58.83 o 
   0  -9   5        8.23        6.42     12.50 o 
   1  -9   5      114.53      107.37     34.82 o 
   2  -9   5       65.21       27.19     20.27 o 
   3  -9   5       23.99       35.13     18.88 o 
   4  -9   5       38.35       39.05     35.82 o 
   5  -9   5       26.43       48.39     31.30 o 
   6  -9   5       12.96       34.81     22.58 o 
   7  -9   5       66.57       42.86     21.20 o 
   8  -9   5       10.88       24.04     17.10 o 
   9  -9   5       22.20       44.49     27.28 o 
  10  -9   5        2.29       17.99     11.54 o 
  -5  -8   5       50.55       54.42     24.49 o 
  -4  -8   5        2.51       18.08     13.65 o 
  -3  -8   5      148.51      172.94     26.50 o 
  -2  -8   5      129.62      167.98     30.04 o 
  -1  -8   5        0.70       29.59     17.54 o 
   0  -8   5     1116.07      985.05    100.73 o 
   1  -8   5        2.34       18.20     12.90 o 
   2  -8   5      184.60      164.14     38.71 o 
   3  -8   5       70.92       42.16     15.75 o 
   4  -8   5       22.36       25.27     14.48 o 
   5  -8   5      140.25      143.52     42.99 o 
   6  -8   5        0.51       20.62     15.05 o 
   7  -8   5       18.55        3.93     17.30 o 
   8  -8   5      376.18      352.45     54.85 o 
   9  -8   5        5.98        8.44     13.83 o 
  10  -8   5       51.26       47.64     32.18 o 
  11  -8   5       23.29       23.69     13.45 o 
  -6  -7   5       50.68       41.69     44.63 o 
  -5  -7   5       13.19       26.77     13.92 o 
  -4  -7   5        1.03       25.80     18.86 o 
  -3  -7   5        4.17       16.79     15.01 o 
  -2  -7   5      396.52      429.56     50.91 o 
  -1  -7   5      163.19      152.02     24.75 o 
   0  -7   5       14.34       39.96     16.13 o 
   1  -7   5      949.42      956.10     54.10 o 
   2  -7   5        1.64        7.51     10.99 o 
   3  -7   5        1.55       29.78     17.29 o 
   4  -7   5      183.77      157.59     26.47 o 
   5  -7   5      979.80     1187.61     64.23 o 
   6  -7   5      425.53      441.09     31.06 o 
   7  -7   5        0.78        5.05     15.42 o 
   8  -7   5        0.47        1.42     15.33 o 
   9  -7   5      113.48      128.70     29.90 o 
  10  -7   5       62.90       84.93     36.23 o 
  11  -7   5       31.06       35.75     21.62 o 
  12  -7   5        5.81        4.62     11.70 o 
  -7  -6   5       18.98        6.93     16.91 o 
  -6  -6   5      170.33      118.27     75.52 o 
  -5  -6   5       26.67       20.34     17.64 o 
  -4  -6   5      198.18      222.99     27.39 o 
  -3  -6   5      176.28      161.16     36.59 o 
  -2  -6   5      122.81       94.81     20.51 o 
  -1  -6   5        2.61        3.80     12.26 o 
   0  -6   5      346.44      359.37     30.23 o 
   1  -6   5       88.84      136.58     27.35 o 
   2  -6   5      713.37      638.05     32.39 o 
   3  -6   5      225.80      201.51     16.41 o 
   4  -6   5     1107.00     1241.41     51.24 o 
   5  -6   5        6.48       10.25      7.48 o 
   6  -6   5        2.04       14.73     14.30 o 
   7  -6   5       46.15       25.26     14.55 o 
   8  -6   5       76.52      111.43     24.45 o 
   9  -6   5       19.23       21.72     12.48 o 
  10  -6   5       34.09       35.38     19.32 o 
  11  -6   5        4.92       15.85     13.34 o 
  12  -6   5        1.17       10.75     11.84 o 
  -8  -5   5      103.87       43.40     64.71 o 
  -7  -5   5      144.65      176.11     68.77 o 
  -6  -5   5       86.01      103.12     30.42 o 
  -5  -5   5      200.56      205.38     24.03 o 
  -4  -5   5      200.03      146.99     25.70 o 
  -3  -5   5      362.65      321.54     29.76 o 
  -2  -5   5       67.35       36.46     23.66 o 
  -1  -5   5      179.67      139.55     30.33 o 
   0  -5   5      594.35      517.65     26.40 o 
   1  -5   5       35.86       44.01     22.17 o 
   2  -5   5       37.23       42.87     19.88 o 
   3  -5   5      291.73      311.26     26.36 o 
   4  -5   5       82.70      122.20     24.05 o 
   5  -5   5        5.92        4.78      5.36 o 
   6  -5   5      319.18      390.99     35.62 o 
   7  -5   5       40.94       53.46     23.02 o 
   8  -5   5       22.86        7.22     15.27 o 
   9  -5   5      102.85      123.59     31.73 o 
  10  -5   5       20.72       28.78     20.10 o 
  11  -5   5       19.99       28.10     18.40 o 
  12  -5   5        0.69       31.02     19.88 o 
  13  -5   5       43.94       26.72     29.30 o 
  -9  -4   5      168.60      223.68     58.20 o 
  -8  -4   5       57.58       18.91     29.60 o 
  -7  -4   5       48.62       79.69     40.58 o 
  -6  -4   5       30.48       21.43     24.25 o 
  -5  -4   5      132.06      137.75     26.27 o 
  -4  -4   5      476.67      463.66     35.16 o 
  -3  -4   5      117.25      116.04     22.34 o 
  -2  -4   5      220.93      225.36     28.40 o 
  -1  -4   5      464.79      490.83     38.19 o 
   0  -4   5      290.03      299.32     44.61 o 
   1  -4   5      826.90      885.47     44.38 o 
   2  -4   5        2.18       33.32     11.30 o 
   3  -4   5       96.17      111.70     17.70 o 
   4  -4   5     2660.12     2710.46     77.35 o 
   5  -4   5       72.69       73.25     12.78 o 
   6  -4   5       10.35       15.28     10.10 o 
   7  -4   5        0.32        7.92     12.12 o 
   8  -4   5      567.63      467.60     31.47 o 
   9  -4   5      153.97      166.45     31.17 o 
  10  -4   5        9.25        6.88     11.11 o 
  11  -4   5      143.21      165.91     30.10 o 
  12  -4   5      142.08      128.41     34.65 o 
  13  -4   5       21.49       24.90     30.18 o 
  -9  -3   5       88.33      119.39     53.91 o 
  -8  -3   5       49.11       61.72     50.74 o 
  -7  -3   5       16.28        6.69     20.08 o 
  -6  -3   5      176.64      201.95     48.74 o 
  -5  -3   5       18.91       28.46     14.39 o 
  -4  -3   5      178.66      188.47     24.74 o 
  -3  -3   5      357.83      353.63     26.70 o 
  -2  -3   5      165.83      191.92     20.84 o 
  -1  -3   5     1114.93     1164.89     35.96 o 
   0  -3   5     1388.44     1245.98     54.73 o 
   1  -3   5        1.01       17.98      9.66 o 
   2  -3   5      325.37      304.44     24.40 o 
   3  -3   5        6.07       23.53     10.42 o 
   4  -3   5       29.15       57.66      9.28 o 
   5  -3   5      410.61      359.49     20.94 o 
   6  -3   5     1107.23      921.77     47.74 o 
   7  -3   5      216.62      222.33     39.89 o 
   8  -3   5      256.16      316.07     29.04 o 
   9  -3   5      424.81      428.22     35.02 o 
  10  -3   5        0.44        6.86      9.57 o 
  11  -3   5       86.38      116.88     26.67 o 
  12  -3   5       65.71       77.09     25.81 o 
  13  -3   5       26.70       46.39     23.55 o 
 -10  -2   5       90.83       94.78     34.00 o 
  -9  -2   5        8.16       35.65     32.42 o 
  -8  -2   5        0.57       11.57     20.44 o 
  -7  -2   5       20.06       20.55     10.63 o 
  -6  -2   5      257.40      282.81     39.40 o 
  -5  -2   5     1217.96     1314.20     68.07 o 
  -4  -2   5        8.41       16.04     13.92 o 
  -3  -2   5      580.54      537.56     25.58 o 
  -2  -2   5      826.59      833.58     41.18 o 
  -1  -2   5      624.87      512.04     26.07 o 
   0  -2   5      407.40      453.21     39.22 o 
   1  -2   5      399.17      417.13     22.44 o 
   2  -2   5      211.75      263.54     22.80 o 
   3  -2   5     2388.27     2301.27     52.17 o 
   4  -2   5     3210.99     3201.02     42.79 o 
   5  -2   5      796.78      663.50     33.95 o 
   6  -2   5      117.55      105.49     27.86 o 
   7  -2   5     1317.46     1346.01     48.73 o 
   8  -2   5      108.12      136.10     23.71 o 
   9  -2   5      141.58      216.05     29.99 o 
  10  -2   5      236.14      248.35     40.08 o 
  11  -2   5        0.41        3.30     13.74 o 
  12  -2   5        9.47        9.22     12.63 o 
  13  -2   5        7.95        4.35     10.34 o 
  14  -2   5       29.94       29.60     26.90 o 
 -10  -1   5        0.16       11.98     22.08 o 
  -9  -1   5       47.88       72.82     44.51 o 
  -8  -1   5      222.33      217.16     47.92 o 
  -7  -1   5      129.41      229.49     57.84 o 
  -6  -1   5      138.23       94.99     25.25 o 
  -5  -1   5      268.90      289.31     19.41 o 
  -4  -1   5     1870.18     2085.64     67.21 o 
  -3  -1   5        9.67       19.11      7.80 o 
  -2  -1   5      581.21      810.44     42.01 o 
  -1  -1   5     3475.70     3242.55     46.74 o 
   0  -1   5        9.85       20.09     12.68 o 
   1  -1   5     2931.99     3062.33     66.75 o 
   2  -1   5      292.98      270.78     30.68 o 
   3  -1   5      597.95      337.27     24.37 o 
   4  -1   5     1369.17     1449.68     51.38 o 
   5  -1   5      429.55      597.64     30.22 o 
   6  -1   5      664.43      806.76     32.05 o 
   7  -1   5        7.32       16.77      5.85 o 
   8  -1   5      884.54      983.13     36.91 o 
   9  -1   5      137.52      155.54     23.61 o 
  10  -1   5       56.55       50.40     20.74 o 
  11  -1   5        5.97       13.31     10.71 o 
  12  -1   5       24.61       30.28     25.45 o 
  13  -1   5       82.93       29.54     21.61 o 
  14  -1   5       39.97       11.10     27.42 o 
 -10   0   5       34.86      166.01     42.93 o 
  -9   0   5        6.32       20.85     27.42 o 
  -8   0   5      357.76      441.91     35.65 o 
  -7   0   5        7.83        8.28      9.39 o 
  -6   0   5      460.09      424.71     38.61 o 
  -5   0   5      752.86      742.00     38.14 o 
  -4   0   5        9.29       11.88      5.94 o 
  -3   0   5     3038.33     3287.15     71.73 o 
  -2   0   5       23.33       23.14      5.62 o 
  -1   0   5     3212.07     3393.12     73.05 o 
   0   0   5      518.25      578.24     29.48 o 
   1   0   5       50.78       57.18     10.17 o 
   2   0   5     1396.32     1340.06     48.45 o 
   3   0   5       74.68       35.75     10.92 o 
   4   0   5     1002.32     1187.83     45.18 o 
   5   0   5     2600.47     2844.54     62.05 o 
   6   0   5       31.34       78.35     13.04 o 
   7   0   5      817.11      769.27     36.88 o 
   8   0   5      259.66      267.92     15.36 o 
   9   0   5       82.86       88.73     16.74 o 
  10   0   5      325.28      322.85     31.10 o 
  11   0   5       41.28       58.19     20.31 o 
  12   0   5       76.73       73.23     26.56 o 
  13   0   5        0.57       12.74     19.44 o 
 -10   1   5      175.90      166.07     60.66 o 
  -9   1   5        5.72       25.48     15.24 o 
  -8   1   5      139.74      103.01     17.03 o 
  -7   1   5      219.42      195.98     32.46 o 
  -6   1   5      302.47      292.51     34.36 o 
  -5   1   5      669.55      783.05     34.71 o 
  -4   1   5     1285.80     1260.85     61.42 o 
  -3   1   5      111.79       98.26     16.95 o 
  -2   1   5     1209.02     1180.80     45.16 o 
  -1   1   5      560.46      632.93     26.88 o 
   0   1   5      178.62      151.60     18.47 o 
   1   1   5       10.39       58.34     15.41 o 
   2   1   5     1261.01     1014.30     28.40 o 
   3   1   5      120.67      156.67     11.97 o 
   4   1   5     2768.98     2457.64     67.94 o 
   5   1   5      331.50      228.25     17.36 o 
   6   1   5     2819.72     2937.91     46.98 o 
   7   1   5      250.04      259.63     16.74 o 
   8   1   5      193.82      212.41     20.38 o 
   9   1   5        5.21        6.72      5.40 o 
  10   1   5       47.16       30.07     25.02 o 
  11   1   5       26.48       24.96     24.55 o 
  12   1   5        2.17        5.34     11.10 o 
 -11   2   5       15.55       41.17     33.47 o 
 -10   2   5       41.22       22.24     12.26 o 
  -9   2   5      324.88      373.65     44.62 o 
  -8   2   5        7.44       19.67     11.63 o 
  -7   2   5       41.17       42.40     16.03 o 
  -6   2   5      340.86      347.19     29.62 o 
  -5   2   5      118.97       93.31     20.08 o 
  -4   2   5       77.28       85.66     12.75 o 
  -3   2   5       17.71       25.85      4.70 o 
  -2   2   5      718.01      713.00     28.18 o 
  -1   2   5     2181.99     1831.78     43.05 o 
   0   2   5      950.42      807.11     23.91 o 
   1   2   5       15.27       -0.92      7.16 o 
   2   2   5      730.71      630.62     21.43 o 
   3   2   5     1804.29     1785.39     33.89 o 
   4   2   5      269.76      295.75     16.13 o 
   5   2   5     1331.12     1387.33     66.41 o 
   6   2   5     1993.53     1910.56     37.61 o 
   7   2   5      598.96      568.56     29.04 o 
   8   2   5       51.75       71.69     20.20 o 
   9   2   5      209.92      223.47     26.23 o 
  10   2   5      134.14      159.74     28.25 o 
  11   2   5      781.85      775.82     56.64 o 
  12   2   5       13.04       14.03     13.80 o 
 -11   3   5       72.59       39.83     25.68 o 
 -10   3   5       24.04       28.36     15.52 o 
  -9   3   5       36.92       43.78     18.84 o 
  -8   3   5      442.96      402.92     36.14 o 
  -7   3   5        1.29       12.38     11.54 o 
  -6   3   5       11.76        5.34     10.60 o 
  -5   3   5      705.93      633.45     33.03 o 
  -4   3   5       11.08       20.44     11.30 o 
  -3   3   5     1177.87     1094.25     54.05 o 
  -2   3   5     1333.12     1156.86     44.39 o 
  -1   3   5       90.89      119.45     11.17 o 
   0   3   5     3867.44     3484.19     55.67 o 
   1   3   5      512.47      559.16     20.53 o 
   2   3   5      486.08      474.71     20.73 o 
   3   3   5      638.39      796.15     27.50 o 
   4   3   5     1055.26     1150.25     45.58 o 
   5   3   5     2317.36     2259.07     55.27 o 
   6   3   5        6.45       11.10      8.47 o 
   7   3   5     1054.04      965.88     26.61 o 
   8   3   5       18.45        9.72      6.03 o 
   9   3   5      637.07      615.88     28.15 o 
  10   3   5      143.55      151.29     29.69 o 
  11   3   5       91.04       59.25     21.73 o 
 -11   4   5       29.68       30.57     18.17 o 
 -10   4   5      100.80       79.13     28.84 o 
  -9   4   5        0.94        8.90     11.79 o 
  -8   4   5       49.89       87.06     30.13 o 
  -7   4   5     1226.96     1250.56     69.43 o 
  -6   4   5        7.62        5.94     11.30 o 
  -5   4   5       33.22       20.52     11.12 o 
  -4   4   5      434.85      423.18     28.86 o 
  -3   4   5      492.07      638.21     51.15 o 
  -2   4   5     2897.20     2658.30     88.26 o 
  -1   4   5      317.13      243.94     27.25 o 
   0   4   5     1781.14     2234.51     45.62 o 
   1   4   5      772.73      579.94     23.39 o 
   2   4   5     1344.07     1203.18     36.85 o 
   3   4   5     2743.30     2867.64     69.62 o 
   4   4   5      204.86      138.14     18.52 o 
   5   4   5    10021.21     9861.39     75.09 o 
   6   4   5     3585.33     4120.53     93.76 o 
   7   4   5      443.75      489.27     29.48 o 
   8   4   5      529.13      458.57     42.32 o 
   9   4   5      107.17      166.08     26.08 o 
  10   4   5      469.81      471.84     43.87 o 
  11   4   5       19.64       33.41     25.07 o 
 -11   5   5       15.79       17.50     15.44 o 
 -10   5   5       23.39       16.06     10.82 o 
  -9   5   5      465.45      504.19     58.30 o 
  -8   5   5      113.02      127.80     28.51 o 
  -7   5   5      356.38      298.74     34.75 o 
  -6   5   5     1915.92     2021.31     63.58 o 
  -5   5   5        0.17        6.94     10.98 o 
  -4   5   5        8.18        3.26      1.87 o 
  -3   5   5     7108.93     7334.80     75.22 o 
  -2   5   5     2643.53     2937.41     67.77 o 
  -1   5   5     1493.53     1443.84     57.26 o 
   0   5   5      122.66      125.73     19.61 o 
   1   5   5     5545.07     5886.51    190.50 o 
   2   5   5     1463.85     1193.09     64.42 o 
   3   5   5      283.33      332.92     22.13 o 
   4   5   5      795.66      739.02     36.11 o 
   5   5   5      437.76      470.17     35.39 o 
   6   5   5      405.44      432.27     26.86 o 
   7   5   5      174.66      156.73     24.49 o 
   8   5   5        2.83       12.04     16.97 o 
   9   5   5      985.01      989.38     72.76 o 
  10   5   5        7.45        0.82     12.45 o 
  11   5   5      287.79      234.89     54.97 o 
  12   5   5      152.65       83.50     60.72 o 
 -11   6   5        0.17        6.75     16.38 o 
 -10   6   5      113.02      117.56     46.10 o 
  -9   6   5        0.36       14.30      7.76 o 
  -8   6   5      676.02      677.45     56.80 o 
  -7   6   5      497.27      475.55     45.75 o 
  -6   6   5      344.99      403.65     36.27 o 
  -5   6   5      478.54      444.28     24.82 o 
  -4   6   5       65.44       69.57     10.60 o 
  -3   6   5     1052.34     1140.79     34.95 o 
  -2   6   5        7.91       20.29     11.90 o 
  -1   6   5      114.57      146.69     25.49 o 
   0   6   5      196.46      256.62     31.95 o 
   1   6   5      255.00      260.67     31.24 o 
   2   6   5     6398.49     6700.95    195.90 o 
   3   6   5     2117.54     1981.34     51.79 o 
   4   6   5     1631.12     1455.88     48.74 o 
   5   6   5       37.60       22.14     10.45 o 
   6   6   5     1068.36      900.88     46.63 o 
   7   6   5      205.84      209.88     44.63 o 
   8   6   5      337.93      290.27     45.98 o 
   9   6   5       28.97        9.10     12.16 o 
  10   6   5     1005.70     1017.27     96.78 o 
  11   6   5       34.08       12.04      7.40 o 
  12   6   5       84.23       48.86     44.98 o 
  13   6   5       18.28        2.06     12.39 o 
 -10   7   5        5.64        0.82     15.91 o 
  -9   7   5       36.64       49.63     19.80 o 
  -8   7   5       24.98       19.91     15.32 o 
  -7   7   5      402.77      319.50     44.40 o 
  -6   7   5        1.73        9.26      9.86 o 
  -5   7   5       25.36       39.25      9.04 o 
  -4   7   5      286.41      293.48     18.32 o 
  -3   7   5      338.27      402.18     17.52 o 
  -2   7   5        6.03       36.97     16.49 o 
  -1   7   5     2784.82     2981.40     51.28 o 
   0   7   5        7.11       20.32     18.38 o 
   1   7   5     2194.76     2011.75     54.26 o 
   2   7   5      278.75      360.21     45.51 o 
   3   7   5        5.44        9.57     12.92 o 
   4   7   5      148.95      148.45     28.07 o 
   5   7   5       85.63      145.93     33.82 o 
   6   7   5      210.81      170.36     34.47 o 
   7   7   5       31.64       23.37     18.32 o 
   8   7   5      299.58      332.02     70.00 o 
   9   7   5      116.06       81.86     47.62 o 
  10   7   5       36.04       34.41     30.07 o 
  11   7   5      259.00      117.09     57.84 o 
  12   7   5        8.15        7.34     17.91 o 
 -10   8   5        8.70       18.73     23.61 o 
  -9   8   5       21.35       48.27     34.35 o 
  -8   8   5      167.87      175.76     26.62 o 
  -7   8   5       68.98       78.72     29.04 o 
  -6   8   5        1.81        0.17     10.64 o 
  -5   8   5       19.39       57.62     11.80 o 
  -4   8   5      288.92      278.84     19.23 o 
  -3   8   5      615.92      608.96     34.09 o 
  -2   8   5      195.04      186.34     17.47 o 
  -1   8   5      191.68      212.96     28.68 o 
   0   8   5      686.59      614.86     32.07 o 
   1   8   5        3.82       29.48     25.54 o 
   2   8   5      212.57      247.29     39.05 o 
   3   8   5       13.50       14.92     17.97 o 
   4   8   5      967.34     1006.58     58.20 o 
   5   8   5      425.88      366.20     47.45 o 
   6   8   5      285.54      367.02     49.09 o 
   7   8   5        2.01       15.97     18.03 o 
   8   8   5       19.91        8.22     14.74 o 
   9   8   5      466.56      479.95     73.35 o 
  10   8   5        2.55       19.91     23.25 o 
  11   8   5       48.02       53.38     36.58 o 
  12   8   5       39.35       19.26     21.26 o 
 -10   9   5       52.23       56.02     35.12 o 
  -9   9   5        1.19        4.52     21.43 o 
  -8   9   5        1.52       12.51     19.09 o 
  -7   9   5      145.83      176.08     24.28 o 
  -6   9   5        7.35       15.06      8.34 o 
  -5   9   5       73.65       64.15     18.48 o 
  -4   9   5       47.21       88.31     13.53 o 
  -3   9   5      149.42      130.24     14.47 o 
  -2   9   5      377.06      374.41     29.12 o 
  -1   9   5        1.51       18.32      9.59 o 
   0   9   5      816.71      892.58     38.66 o 
   1   9   5      323.12      330.61     28.04 o 
   2   9   5      766.09      753.63     34.95 o 
   3   9   5      111.77      157.38     27.37 o 
   4   9   5        4.95       23.55     18.79 o 
   5   9   5      267.22      258.38     45.57 o 
   6   9   5       36.11       11.57     18.26 o 
   7   9   5      373.31      388.05     48.27 o 
   8   9   5      151.17      146.99     86.27 o 
   9   9   5        0.19        4.46     23.25 o 
  10   9   5      145.02      132.72     59.72 o 
  11   9   5        9.51       22.78     25.31 o 
  -9  10   5       88.29      144.52     42.52 o 
  -8  10   5        0.55       -0.59     21.14 o 
  -7  10   5        1.04        2.97     16.65 o 
  -6  10   5      209.03      261.62     27.22 o 
  -5  10   5       62.87       54.56     10.80 o 
  -4  10   5       97.88       98.47     22.81 o 
  -3  10   5       65.25      103.15     20.62 o 
  -2  10   5      595.34      563.69     22.78 o 
  -1  10   5      631.94      664.87     27.50 o 
   0  10   5        9.53       12.93     10.92 o 
   1  10   5      193.44      184.81     18.26 o 
   2  10   5      230.47      223.72     23.07 o 
   3  10   5     1664.27     1804.84     89.64 o 
   4  10   5      148.16      104.05     18.16 o 
   5  10   5        1.22       12.16     19.97 o 
   6  10   5      277.76      231.61     44.40 o 
   7  10   5      102.11      123.08     69.70 o 
   8  10   5        4.87       -3.93     17.09 o 
   9  10   5       16.34        2.58     15.68 o 
  10  10   5        0.61       10.86     11.63 o 
  11  10   5       74.23       57.49     46.51 o 
  -9  11   5       26.71       23.55     28.30 o 
  -8  11   5      181.48      299.08    141.76 o 
  -7  11   5       24.19       12.21     20.08 o 
  -6  11   5       87.96       48.97     21.38 o 
  -5  11   5      197.68      212.16     16.46 o 
  -4  11   5      254.77      278.24     26.93 o 
  -3  11   5        1.33        9.92      6.79 o 
  -2  11   5        0.13       18.29     10.01 o 
  -1  11   5       20.12       19.61     11.00 o 
   0  11   5      578.28      525.31     39.31 o 
   1  11   5      285.50      268.80     23.54 o 
   2  11   5      393.83      408.85     26.84 o 
   3  11   5        6.36       12.49      8.19 o 
   4  11   5      338.64      380.29     45.80 o 
   5  11   5       19.54       27.01     23.37 o 
   6  11   5       68.22       79.16     32.65 o 
   7  11   5      166.65      122.15     60.49 o 
   8  11   5        0.13       -4.35     18.73 o 
   9  11   5       49.37       34.71     46.39 o 
  10  11   5        0.79        6.87     17.79 o 
  -8  12   5        0.29       12.04     23.84 o 
  -7  12   5       95.84       43.10     25.13 o 
  -6  12   5       37.71       44.75     28.66 o 
  -5  12   5        2.07        7.19      5.91 o 
  -4  12   5        0.48       12.37      8.46 o 
  -3  12   5       49.01       32.70      9.36 o 
  -2  12   5      179.88      164.17     22.29 o 
  -1  12   5      268.87      241.08     22.85 o 
   0  12   5      210.30      186.01     23.16 o 
   1  12   5       24.25       27.71     12.76 o 
   2  12   5      151.35      169.90     26.93 o 
   3  12   5       32.58       21.88     19.73 o 
   4  12   5       92.80       95.72     46.51 o 
   5  12   5      210.98      257.33     40.11 o 
   6  12   5        5.74        4.64     12.80 o 
   7  12   5      171.44      154.27     75.64 o 
   8  12   5        5.63        3.58     16.21 o 
   9  12   5        7.64       19.26     24.43 o 
  -7  13   5       23.39       29.01     26.31 o 
  -6  13   5       70.19       75.69     35.00 o 
  -5  13   5       87.93       90.15     24.02 o 
  -4  13   5       17.55       22.33     12.31 o 
  -3  13   5       34.41       48.46     15.51 o 
  -2  13   5      272.02      176.82     54.32 o 
  -1  13   5        3.01       12.12     10.51 o 
   0  13   5       12.62       34.71     11.86 o 
   1  13   5       21.11       26.61     10.98 o 
   2  13   5        1.56       11.69      9.95 o 
   3  13   5        3.42       17.89     12.15 o 
   4  13   5       43.29       34.43     22.31 o 
   5  13   5       10.36       24.96     18.16 o 
   6  13   5      180.71      158.58     46.81 o 
   7  13   5       12.89       13.13     19.84 o 
   8  13   5      107.68       92.49     39.06 o 
  -6  14   5        4.87        8.05     21.20 o 
  -5  14   5       76.01      106.02     31.93 o 
  -4  14   5       31.70       13.67     11.69 o 
  -3  14   5       34.47       24.48     10.61 o 
  -2  14   5       70.66       89.09     22.79 o 
  -1  14   5      565.85      592.33     43.22 o 
   0  14   5      125.47      125.64     16.91 o 
   1  14   5       43.89       45.98     23.67 o 
   2  14   5       12.78        1.73     12.86 o 
   3  14   5        1.61        7.33     15.66 o 
   4  14   5      193.37      215.53     54.55 o 
   5  14   5       21.95       14.02     15.69 o 
   6  14   5        6.37       11.54     17.31 o 
  -5  15   5        2.97       17.01     16.01 o 
  -4  15   5       52.76       29.13     37.11 o 
  -3  15   5       27.35       11.43     10.06 o 
  -2  15   5      137.41      130.26     28.27 o 
  -1  15   5      147.95      154.52     39.25 o 
   0  15   5       75.47       43.40     15.70 o 
   1  15   5       11.53       22.86     18.26 o 
   2  15   5       13.19       11.94     15.20 o 
   3  15   5       57.51       49.20     26.67 o 
   4  15   5        0.69        3.17     11.52 o 
  -2  16   5       20.40       40.13     16.74 o 
  -1  16   5        2.03       12.53     22.31 o 
   0  16   5       34.26       33.80     24.10 o 
   1  16   5       29.38       29.40     20.45 o 
   2 -11   6        0.07       19.20     34.00 o 
   3 -11   6       28.96       32.89     29.89 o 
   4 -11   6       18.27       14.39     24.19 o 
   5 -11   6        0.02       -4.29     23.49 o 
  -1 -10   6       62.10       52.52     21.67 o 
   0 -10   6       42.19       46.92     21.82 o 
   1 -10   6       30.95       28.72     19.11 o 
   2 -10   6       63.76       43.56     23.11 o 
   3 -10   6       15.90       21.02     25.02 o 
   4 -10   6       24.10      108.64     50.38 o 
   5 -10   6        1.20       29.19     26.43 o 
   6 -10   6        3.51       24.14     33.36 o 
   7 -10   6       60.43       38.17     33.77 o 
   8 -10   6       97.76      152.98     50.44 o 
  -3  -9   6        1.70        4.40     13.12 o 
  -2  -9   6       79.44       36.39     23.52 o 
  -1  -9   6       66.57       86.89     27.73 o 
   0  -9   6        0.50       12.11     13.09 o 
   1  -9   6       83.26       59.81     22.33 o 
   2  -9   6       81.35       62.27     25.60 o 
   3  -9   6        1.93       13.12     12.73 o 
   4  -9   6        1.24       26.60     32.42 o 
   5  -9   6       48.53       65.24     37.99 o 
   6  -9   6        8.90       -3.82     18.85 o 
   7  -9   6        6.88       -5.87     21.14 o 
   8  -9   6        5.00       22.37     21.20 o 
   9  -9   6       17.27       22.90     16.79 o 
  10  -9   6       22.42       54.99     23.59 o 
  -4  -8   6       40.50       20.90     18.70 o 
  -3  -8   6       32.06       19.26     10.29 o 
  -2  -8   6        0.45        4.11      6.61 o 
  -1  -8   6        0.99       11.66     17.16 o 
   0  -8   6        0.36       13.77     17.92 o 
   1  -8   6       22.27       31.91     19.41 o 
   2  -8   6      141.71      200.33     48.95 o 
   3  -8   6       55.15       75.26     26.25 o 
   4  -8   6       48.94       33.88     27.13 o 
   5  -8   6       19.51       14.68     22.31 o 
   6  -8   6       35.06       76.34     32.59 o 
   7  -8   6        0.13       58.25     31.12 o 
   8  -8   6        8.68       31.65     18.47 o 
   9  -8   6        0.54       14.03     15.28 o 
  10  -8   6       38.54       30.14     22.46 o 
  11  -8   6       14.83       25.29     19.47 o 
  -5  -7   6      156.13      113.34     88.67 o 
  -4  -7   6        8.02        5.08     13.33 o 
  -3  -7   6        5.16       15.50     15.60 o 
  -2  -7   6       76.04       63.89     33.47 o 
  -1  -7   6       44.38       77.14     20.80 o 
   0  -7   6      177.03      150.00     24.71 o 
   1  -7   6        1.63       -3.49     11.79 o 
   2  -7   6       83.11       56.24     17.05 o 
   3  -7   6      192.02      184.97     41.25 o 
   4  -7   6       17.17       10.83      9.72 o 
   5  -7   6      107.24       95.95     33.18 o 
   6  -7   6       19.93       31.30     33.94 o 
   7  -7   6       19.24       26.54     28.95 o 
   8  -7   6       42.23       43.08     24.75 o 
   9  -7   6       23.91       33.42     22.03 o 
  10  -7   6        3.10        9.98     13.70 o 
  11  -7   6        0.31        1.52     14.48 o 
  -6  -6   6       34.62       39.76     33.24 o 
  -5  -6   6        0.49        7.05     26.07 o 
  -4  -6   6      284.01      357.66     44.82 o 
  -3  -6   6       73.52      100.25     42.21 o 
  -2  -6   6       90.23       68.27     27.71 o 
  -1  -6   6      278.92      303.40     39.73 o 
   0  -6   6      203.10      156.98     31.12 o 
   1  -6   6        5.10       19.58     15.00 o 
   2  -6   6      296.07      328.05     33.00 o 
   3  -6   6      295.97      307.86     23.28 o 
   4  -6   6      226.98      223.25     27.30 o 
   5  -6   6      454.68      596.75     53.03 o 
   6  -6   6       62.86       38.76     22.67 o 
   7  -6   6       23.33       26.27     20.82 o 
   8  -6   6      238.99      250.50     38.14 o 
   9  -6   6       24.51       24.71     14.55 o 
  10  -6   6       16.74       17.20     13.33 o 
  11  -6   6       49.33       64.95     39.93 o 
  12  -6   6        0.05       11.63     15.30 o 
  -7  -5   6       22.13       30.18     25.66 o 
  -6  -5   6      194.05      176.35    132.89 o 
  -5  -5   6       87.09       94.73     20.91 o 
  -4  -5   6        7.73       25.25     19.22 o 
  -3  -5   6       33.46       33.41     32.47 o 
  -2  -5   6      506.01      463.65     30.90 o 
  -1  -5   6      620.45      575.43     41.98 o 
   0  -5   6      466.71      380.52     42.02 o 
   1  -5   6       90.43       55.49     17.06 o 
   2  -5   6      342.44      340.06     27.40 o 
   3  -5   6       33.78       35.60     18.59 o 
   4  -5   6       18.30       42.90     12.75 o 
   5  -5   6      271.48      292.59     28.89 o 
   6  -5   6      169.13      190.79     36.12 o 
   7  -5   6       65.30       85.95     21.63 o 
   8  -5   6      296.99      367.64     40.88 o 
   9  -5   6      194.60      180.98     33.28 o 
  10  -5   6      103.90       80.73     24.57 o 
  11  -5   6        4.50        0.44     13.21 o 
  12  -5   6       66.38       36.12     24.08 o 
  13  -5   6        0.02       10.20     16.29 o 
  -8  -4   6       47.53       33.94     33.59 o 
  -7  -4   6       40.68       72.64     36.58 o 
  -6  -4   6       32.60       10.39     21.55 o 
  -5  -4   6      367.71      373.86     28.27 o 
  -4  -4   6       64.35       65.76     15.95 o 
  -3  -4   6        2.36       12.35     11.36 o 
  -2  -4   6      578.17      442.02     31.49 o 
  -1  -4   6      599.19      619.20     33.09 o 
   0  -4   6        2.47        6.86     11.96 o 
   1  -4   6      341.02      377.45     32.51 o 
   2  -4   6      767.90      799.74     32.75 o 
   3  -4   6       47.58       33.18     12.67 o 
   4  -4   6       34.07       46.61     14.66 o 
   5  -4   6       83.10       74.21     17.16 o 
   6  -4   6        0.07       -1.94     16.33 o 
   7  -4   6        6.90       17.14     14.32 o 
   8  -4   6        2.10        5.72      7.91 o 
   9  -4   6       11.77       16.93     19.35 o 
  10  -4   6       12.51       23.26     13.96 o 
  11  -4   6        5.75        4.64      8.85 o 
  12  -4   6        0.88        0.26     11.27 o 
  13  -4   6        0.33       14.83     19.80 o 
  -8  -3   6       31.15       53.79     28.30 o 
  -7  -3   6       55.47       49.15     38.35 o 
  -6  -3   6       52.79       23.25     33.88 o 
  -5  -3   6       95.91       70.40     17.76 o 
  -4  -3   6       51.00       57.33     15.23 o 
  -3  -3   6      581.53      561.90     43.47 o 
  -2  -3   6       98.28      121.51     19.14 o 
  -1  -3   6      226.53      248.58     17.84 o 
   0  -3   6      413.03      414.88     28.11 o 
   1  -3   6      303.34      341.46     30.37 o 
   2  -3   6      215.13      174.21     16.16 o 
   3  -3   6       85.28      112.14     14.53 o 
   4  -3   6        5.56       30.26      9.19 o 
   5  -3   6      923.31      901.05     32.31 o 
   6  -3   6      349.09      256.81     24.11 o 
   7  -3   6        6.66       77.98     33.71 o 
   8  -3   6      968.94      939.24     73.91 o 
   9  -3   6       59.95       44.67     19.61 o 
  10  -3   6        3.59        7.48     13.51 o 
  11  -3   6       85.01       83.08     37.47 o 
  12  -3   6       58.10       51.51     23.29 o 
  13  -3   6       15.43       17.72     16.66 o 
  -9  -2   6       63.64       98.36     45.04 o 
  -8  -2   6       70.68       50.97     28.13 o 
  -7  -2   6        2.81        5.46     18.56 o 
  -6  -2   6        4.11       22.37     21.08 o 
  -5  -2   6        7.43        3.77      4.58 o 
  -4  -2   6     1144.29     1315.82     83.86 o 
  -3  -2   6      545.61      628.92     26.67 o 
  -2  -2   6      924.56      925.35     40.08 o 
  -1  -2   6      757.55      774.04     51.00 o 
   0  -2   6      288.55      236.73     17.25 o 
   1  -2   6      433.65      430.65     24.69 o 
   2  -2   6       96.82       74.78     13.12 o 
   3  -2   6       81.07       89.37     13.58 o 
   4  -2   6     3358.71     3409.49     74.14 o 
   5  -2   6      156.78      237.68     30.95 o 
   6  -2   6       11.91       18.67      3.50 o 
   7  -2   6      796.64      813.62     52.50 o 
   8  -2   6      100.35      118.95     24.28 o 
   9  -2   6      206.59      182.45     28.89 o 
  10  -2   6       23.59       68.29     19.92 o 
  11  -2   6        0.55       12.60     10.17 o 
  12  -2   6       67.98       83.17     30.66 o 
  13  -2   6       32.30       37.30     16.20 o 
  -9  -1   6       22.41        2.76     22.55 o 
  -8  -1   6        4.32       52.91     41.99 o 
  -7  -1   6      434.40      526.63     56.61 o 
  -6  -1   6       14.72       14.82      9.89 o 
  -5  -1   6      625.88      674.34     38.26 o 
  -4  -1   6      119.36      129.54     30.77 o 
  -3  -1   6      501.42      502.25     36.42 o 
  -2  -1   6     1245.05     1348.44     44.51 o 
  -1  -1   6       51.49       46.80     12.37 o 
   0  -1   6     1728.62     1549.21     30.13 o 
   1  -1   6      128.80       86.32     13.39 o 
   2  -1   6      475.99      478.25     33.65 o 
   3  -1   6        5.32       53.14     11.77 o 
   4  -1   6      133.05      135.73     16.87 o 
   5  -1   6     3531.78     3249.59     45.55 o 
   6  -1   6      291.64      336.50     23.17 o 
   7  -1   6      406.91      433.79     34.41 o 
   8  -1   6      721.57      708.27     75.87 o 
   9  -1   6      124.65      143.64     25.54 o 
  10  -1   6      200.74      230.55     30.55 o 
  11  -1   6        4.86       17.18     11.77 o 
  12  -1   6        2.23        5.58     11.45 o 
  13  -1   6      340.75      296.32    157.09 o 
 -10   0   6        2.46       18.03     19.61 o 
  -9   0   6      183.21      156.79     80.22 o 
  -8   0   6        6.39       22.26     27.48 o 
  -7   0   6       46.73       54.92     26.09 o 
  -6   0   6      464.44      463.39     35.18 o 
  -5   0   6      156.28      157.02     27.69 o 
  -4   0   6      324.83      433.69     28.88 o 
  -3   0   6      769.92      692.55     28.43 o 
  -2   0   6      403.05      490.97     26.40 o 
  -1   0   6     2238.97     1888.78     36.29 o 
   0   0   6     1007.53      995.26     49.15 o 
   1   0   6       20.01       36.11      8.50 o 
   2   0   6      262.35      258.63     28.28 o 
   3   0   6     5049.32     4716.39     97.65 o 
   4   0   6      466.61      533.77     25.55 o 
   5   0   6        4.62       47.23     12.71 o 
   6   0   6     2877.96     2855.87     65.27 o 
   7   0   6      234.52      219.13     19.87 o 
   8   0   6       38.69       65.24     20.04 o 
   9   0   6      291.98      298.49     34.71 o 
  10   0   6       16.73       32.30     23.31 o 
  11   0   6       12.78       19.79     18.91 o 
  12   0   6       21.56       14.03     15.21 o 
  13   0   6        5.59        6.40      6.58 o 
 -10   1   6       46.92       34.65     30.18 o 
  -9   1   6       31.50       40.05     26.07 o 
  -8   1   6      414.96      455.79     54.70 o 
  -7   1   6        3.93        8.74     14.65 o 
  -6   1   6       81.31       78.56     23.57 o 
  -5   1   6      393.67      353.99     54.00 o 
  -4   1   6      229.70      249.64     14.14 o 
  -3   1   6     1886.23     1849.27     62.25 o 
  -2   1   6      661.77      725.65     35.53 o 
  -1   1   6     1049.14     1120.90     54.96 o 
   0   1   6     1387.18     1418.02     47.83 o 
   1   1   6       85.95       59.59     14.27 o 
   2   1   6       69.98       70.14     11.46 o 
   3   1   6      590.65      500.49     21.96 o 
   4   1   6      122.98      149.95     14.83 o 
   5   1   6      370.10      355.36     26.04 o 
   6   1   6        6.30       10.10      6.75 o 
   7   1   6     1108.46     1126.48     35.07 o 
   8   1   6      148.06      110.84     16.73 o 
   9   1   6      179.50      167.01     31.22 o 
  10   1   6       42.56       22.96     16.74 o 
  11   1   6       12.08       12.63     20.96 o 
  12   1   6       41.43       30.54     29.24 o 
  13   1   6       17.57       20.85     16.68 o 
 -10   2   6       65.28       62.42     31.53 o 
  -9   2   6        6.61        2.95      9.79 o 
  -8   2   6      159.02      210.97     30.49 o 
  -7   2   6      342.77      401.92     33.50 o 
  -6   2   6       12.80       16.50     13.47 o 
  -5   2   6      270.53      264.59     38.96 o 
  -4   2   6      835.82      751.25     47.45 o 
  -3   2   6       71.62      104.57      9.18 o 
  -2   2   6       76.12      100.35     21.20 o 
  -1   2   6      363.82      400.02     19.53 o 
   0   2   6     3049.32     2851.83     62.45 o 
   1   2   6      118.07      161.53     14.95 o 
   2   2   6       46.54       49.48     12.45 o 
   3   2   6     1315.24     1339.63     50.20 o 
   4   2   6      286.53      216.83     18.40 o 
   5   2   6     1949.62     1792.22     32.63 o 
   6   2   6      460.45      464.05     34.59 o 
   7   2   6       18.02       18.44      9.11 o 
   8   2   6      206.24      209.70     28.15 o 
   9   2   6       28.01       75.48     20.02 o 
  10   2   6       56.18       66.84     21.70 o 
  11   2   6       47.81       81.27     45.10 o 
  12   2   6      466.59      345.88     75.46 o 
  13   2   6       43.99       26.13     19.97 o 
 -10   3   6       64.73       60.86     24.19 o 
  -9   3   6        8.87       10.69     10.81 o 
  -8   3   6        1.47        7.04     12.56 o 
  -7   3   6      888.60      947.76     49.32 o 
  -6   3   6      161.80      164.19     21.41 o 
  -5   3   6      236.14      226.96     22.40 o 
  -4   3   6     1168.60     1219.61     42.93 o 
  -3   3   6      926.56     1060.61     32.77 o 
  -2   3   6      547.71      538.65     26.17 o 
  -1   3   6     1246.59     1109.90     42.70 o 
   0   3   6      569.61      495.24     23.11 o 
   1   3   6     7674.60     7972.03    160.32 o 
   2   3   6      521.22      730.47     33.92 o 
   3   3   6     1556.74     1512.23     37.47 o 
   4   3   6     1610.80     1744.43     43.38 o 
   5   3   6       84.02      112.89     12.17 o 
   6   3   6      736.18      704.25     37.32 o 
   7   3   6      120.06      114.52     18.56 o 
   8   3   6       65.36       47.18     14.03 o 
   9   3   6     1651.12     1751.31     60.04 o 
  10   3   6      571.40      545.69     36.43 o 
  11   3   6      436.40      435.71     36.44 o 
  12   3   6       51.41       59.25     56.61 o 
  13   3   6       89.19       44.98     20.08 o 
 -10   4   6       99.12      103.17     21.35 o 
  -9   4   6       88.56       91.38     34.76 o 
  -8   4   6      120.17      135.28     27.31 o 
  -7   4   6        9.38       13.74     11.06 o 
  -6   4   6      168.87      148.47     51.68 o 
  -5   4   6      120.46      139.66     44.80 o 
  -4   4   6       13.15       14.89     14.76 o 
  -3   4   6      109.91      106.25      8.18 o 
  -2   4   6      203.71      181.75     28.07 o 
  -1   4   6     3897.55     3753.80     90.84 o 
   0   4   6      452.44      374.01     21.51 o 
   1   4   6       49.49       17.26      9.99 o 
   2   4   6    13051.62    14449.68   1151.11 o 
   3   4   6        0.64       10.68      7.29 o 
   4   4   6       74.21      101.39     16.64 o 
   5   4   6      366.94      328.93     32.38 o 
   6   4   6     1858.21     1881.59     53.34 o 
   7   4   6      792.90      913.02     38.71 o 
   8   4   6       29.46        8.88      9.04 o 
   9   4   6      209.39      203.49     28.75 o 
  10   4   6      603.56      609.89     40.32 o 
  11   4   6      252.80      213.61     51.22 o 
 -10   5   6        7.17        7.41     13.04 o 
  -9   5   6      302.24      296.69     54.51 o 
  -8   5   6      184.83      228.44     24.29 o 
  -7   5   6      626.42      534.57     39.87 o 
  -6   5   6        0.64        7.48     12.07 o 
  -5   5   6       33.03       38.77     14.80 o 
  -4   5   6      505.19      545.29     30.80 o 
  -3   5   6       79.35       39.17     27.48 o 
  -2   5   6      155.57      165.95     24.90 o 
  -1   5   6     2291.83     2140.53     58.55 o 
   0   5   6     1533.16     1722.72     71.29 o 
   1   5   6     1359.48     1497.76     39.68 o 
   2   5   6      117.78      167.36     45.36 o 
   3   5   6     2003.31     1973.37     49.59 o 
   4   5   6       29.94       70.71     19.36 o 
   5   5   6      497.80      437.96     40.56 o 
   6   5   6     1071.39     1165.70     47.95 o 
   7   5   6        1.59        5.44     10.69 o 
   8   5   6      355.01      352.13     32.01 o 
   9   5   6        6.10       26.96     21.79 o 
  10   5   6      170.22      143.05     70.94 o 
  11   5   6      275.20      317.17     41.69 o 
  12   5   6       38.35       24.37     20.79 o 
 -10   6   6        2.47        0.93     13.64 o 
  -9   6   6       66.52       49.72     22.19 o 
  -8   6   6      279.97      227.98     56.75 o 
  -7   6   6      219.91      225.25     34.08 o 
  -6   6   6      336.89      406.07     35.97 o 
  -5   6   6      992.91      988.28     40.33 o 
  -4   6   6      917.36      776.39     25.56 o 
  -3   6   6      451.86      491.49     38.67 o 
  -2   6   6     2867.06     3054.16    136.12 o 
  -1   6   6     1311.00     1045.99     73.70 o 
   0   6   6      316.00      282.17     35.82 o 
   1   6   6     1373.68     1616.43     52.09 o 
   2   6   6     1465.01     1309.65     90.32 o 
   3   6   6       30.27       40.64     13.04 o 
   4   6   6     3300.55     3168.20     73.05 o 
   5   6   6        1.15        8.87     13.33 o 
   6   6   6      366.17      360.33     38.17 o 
   7   6   6      351.60      332.85     64.01 o 
   8   6   6      728.76      829.00     60.13 o 
   9   6   6       47.74       62.60     40.40 o 
  10   6   6       11.68       18.79      8.75 o 
  11   6   6       20.63       26.01     25.49 o 
  12   6   6      102.52       80.39     40.23 o 
  13   6   6       25.53       -3.11     14.56 o 
 -10   7   6       49.14       97.95     30.95 o 
  -9   7   6       11.51       12.31      9.46 o 
  -8   7   6       25.67        9.03     12.91 o 
  -7   7   6      208.39      237.60     41.45 o 
  -6   7   6       34.28       15.28     15.47 o 
  -5   7   6      523.81      492.34     36.77 o 
  -4   7   6       15.80       27.53      8.35 o 
  -3   7   6      307.25      333.49     22.95 o 
  -2   7   6      261.37      309.43     28.69 o 
  -1   7   6      187.55      223.50     30.30 o 
   0   7   6     2653.17     2742.80     66.65 o 
   1   7   6      401.64      353.57     40.70 o 
   2   7   6     2680.51     2384.18     70.82 o 
   3   7   6      165.00      143.34     25.72 o 
   4   7   6        1.96       37.58     28.72 o 
   5   7   6     1001.81     1003.88     58.78 o 
   6   7   6      725.49      756.07     49.45 o 
   7   7   6      141.53      180.81     58.84 o 
   8   7   6      742.60      835.99     79.92 o 
   9   7   6       55.48       92.31     32.53 o 
  10   7   6       79.42       68.47     28.36 o 
  11   7   6        9.73       17.50     13.51 o 
  12   7   6       23.11       17.97     14.15 o 
 -10   8   6       21.20        2.47     19.61 o 
  -9   8   6      130.70      106.11     45.10 o 
  -8   8   6       16.52       14.26     10.04 o 
  -7   8   6       10.15       15.73     11.88 o 
  -6   8   6       88.68       80.82     32.11 o 
  -5   8   6        1.71       -6.71     10.31 o 
  -4   8   6      466.02      456.25     19.90 o 
  -3   8   6       67.66       63.21     15.40 o 
  -2   8   6      867.72      831.92     39.41 o 
  -1   8   6       46.37       51.13     15.55 o 
   0   8   6      185.39      173.29     24.72 o 
   1   8   6      353.97      322.45     36.47 o 
   2   8   6        0.65       12.27     18.79 o 
   3   8   6     1067.89     1248.88     65.54 o 
   4   8   6        9.02        5.05     17.03 o 
   5   8   6        1.72       10.81     13.39 o 
   6   8   6      622.47      645.37     45.39 o 
   7   8   6       21.73        6.64     11.04 o 
   8   8   6       11.97       29.13     17.62 o 
   9   8   6       44.76       22.49     23.61 o 
  10   8   6      250.09      250.93    110.40 o 
  11   8   6      122.84      131.60     62.25 o 
  12   8   6       31.91       17.73     18.44 o 
  -9   9   6        6.28       29.07     27.72 o 
  -8   9   6       51.18       36.06     20.37 o 
  -7   9   6      146.85      124.05     19.92 o 
  -6   9   6      278.75      267.96     29.94 o 
  -5   9   6      210.76      206.54     28.84 o 
  -4   9   6      243.44      285.86     18.47 o 
  -3   9   6        2.10       10.85      6.17 o 
  -2   9   6       84.30       69.83     18.79 o 
  -1   9   6       15.41       14.85     17.17 o 
   0   9   6      254.89      251.51     18.27 o 
   1   9   6      379.37      451.76     40.75 o 
   2   9   6       25.50       45.04     23.08 o 
   3   9   6        0.71        1.41     17.56 o 
   4   9   6      827.70      835.05    115.10 o 
   5   9   6      474.45      497.51     46.80 o 
   6   9   6       28.92       14.56     15.09 o 
   7   9   6      395.93      418.41     47.57 o 
   8   9   6      183.52      270.01     42.93 o 
   9   9   6      103.31      103.12     49.74 o 
  10   9   6        0.27       14.15     13.21 o 
  11   9   6       49.12       27.78     22.31 o 
  -9  10   6        0.05       16.97     24.61 o 
  -8  10   6       36.28       39.99     28.19 o 
  -7  10   6       87.38      117.25     22.33 o 
  -6  10   6       15.22       28.03     28.72 o 
  -5  10   6       15.46        9.33      7.39 o 
  -4  10   6       20.76       14.44      9.36 o 
  -3  10   6      728.54      753.53     46.81 o 
  -2  10   6       17.48        7.48      8.53 o 
  -1  10   6        3.10        3.01      8.93 o 
   0  10   6      667.25      676.56     33.88 o 
   1  10   6        2.12       11.31      9.64 o 
   2  10   6      300.28      290.42     30.62 o 
   3  10   6      223.02      249.99     75.81 o 
   4  10   6      271.27      222.56    103.82 o 
   5  10   6      712.91      686.01     60.19 o 
   6  10   6       88.63      143.17     43.69 o 
   7  10   6      125.12      131.31     43.81 o 
   8  10   6        4.30        6.58     18.50 o 
   9  10   6      102.20       86.03     60.37 o 
  10  10   6      109.91      104.88     61.25 o 
  11  10   6       11.44       26.66     25.13 o 
  -9  11   6        1.41       38.82     31.95 o 
  -8  11   6       21.91       16.62     28.07 o 
  -7  11   6       85.71       68.41     62.54 o 
  -6  11   6       44.58       97.72     24.37 o 
  -5  11   6       70.16       63.98     19.02 o 
  -4  11   6      239.35      273.64     29.09 o 
  -3  11   6       92.72       95.22     20.15 o 
  -2  11   6      378.49      424.05     24.98 o 
  -1  11   6       67.49       63.25     14.44 o 
   0  11   6      160.86      164.63     28.29 o 
   1  11   6      541.65      569.60     45.67 o 
   2  11   6        2.67       15.72     16.74 o 
   3  11   6      333.34      333.31     30.67 o 
   4  11   6       22.87       17.00     11.06 o 
   5  11   6       50.32       46.51     40.75 o 
   6  11   6      334.94      371.07     52.79 o 
   7  11   6      421.25      446.36     68.71 o 
   8  11   6      239.18      186.80    102.24 o 
   9  11   6      108.18      102.06     71.35 o 
  10  11   6       21.01       39.34     38.17 o 
  -8  12   6        0.81       22.43     22.14 o 
  -7  12   6       51.32       47.51     37.41 o 
  -6  12   6       49.46       38.66     19.34 o 
  -5  12   6        0.98        7.04      8.22 o 
  -4  12   6      201.85      172.41     22.88 o 
  -3  12   6       86.51      101.05     19.17 o 
  -2  12   6       20.81       15.56      9.11 o 
  -1  12   6      926.85      948.15     42.64 o 
   0  12   6       16.45       49.45     16.78 o 
   1  12   6        3.60       19.64     10.71 o 
   2  12   6       99.82       88.49     31.13 o 
   3  12   6      194.28      219.85     33.07 o 
   4  12   6      120.10      155.38     33.47 o 
   5  12   6      221.83      220.10    116.74 o 
   6  12   6      226.02      260.44     51.56 o 
   7  12   6      225.37      315.58     55.44 o 
   8  12   6       60.20       72.00     50.80 o 
   9  12   6       43.59       22.14     43.22 o 
  -7  13   6        0.38       18.03     24.31 o 
  -6  13   6        2.91        9.34     12.86 o 
  -5  13   6       73.67       50.69     21.37 o 
  -4  13   6        1.31        8.84      8.17 o 
  -3  13   6       64.13       67.17     17.34 o 
  -2  13   6      253.42      213.20     21.44 o 
  -1  13   6       10.05       12.41     10.54 o 
   0  13   6      658.10      636.72     55.58 o 
   1  13   6       22.61       30.42     19.32 o 
   2  13   6       36.87       34.58     16.52 o 
   3  13   6       22.81       19.43     15.38 o 
   4  13   6        1.37       -5.87     19.09 o 
   5  13   6      141.15      145.58     61.66 o 
   6  13   6       37.06       10.98     15.97 o 
   7  13   6       82.23       49.62     43.04 o 
   8  13   6      235.72      240.36    106.00 o 
  -6  14   6        1.64        5.75     22.96 o 
  -5  14   6        0.77       13.92     22.08 o 
  -4  14   6       87.09       97.19     24.13 o 
  -3  14   6       68.14       86.43     22.73 o 
  -2  14   6      116.06      102.34     22.61 o 
  -1  14   6       48.08       79.33     17.99 o 
   0  14   6        0.54       18.58     10.08 o 
   1  14   6      224.80      203.35     22.04 o 
   2  14   6       79.05       83.05     29.38 o 
   3  14   6        2.29       13.13     12.11 o 
   4  14   6       59.63       83.36     28.17 o 
   5  14   6       35.82       40.89     20.15 o 
   6  14   6       43.70       51.68     29.87 o 
   7  14   6       23.08       28.91     20.28 o 
  -5  15   6        5.98        2.17     18.38 o 
  -4  15   6        0.06       20.38     17.83 o 
  -3  15   6       83.70       89.29     21.19 o 
  -2  15   6       38.05       36.85     16.33 o 
  -1  15   6        0.68        6.15     10.10 o 
   0  15   6        0.47       25.30     17.06 o 
   1  15   6        0.33       21.49     16.78 o 
   2  15   6      198.79      217.69     65.24 o 
   3  15   6       32.92       26.22     20.55 o 
   4  15   6       69.35       45.48     21.46 o 
   5  15   6       34.81       49.19     21.02 o 
  -2  16   6        8.45       34.85     17.36 o 
  -1  16   6       42.59       28.66     16.58 o 
   0  16   6       13.76        8.19     10.22 o 
   1  16   6        2.47        8.82     11.30 o 
   2  16   6        1.19        4.54     15.00 o 
   1 -10   7        6.26       28.39     20.33 o 
   2 -10   7        8.64      -12.92     21.90 o 
   3 -10   7       25.63       36.00     41.05 o 
   4 -10   7        2.08       -1.35     22.26 o 
   5 -10   7       11.20       38.23     34.59 o 
   6 -10   7       59.92      127.43     42.57 o 
  -1  -9   7       16.37       18.59     13.09 o 
   0  -9   7       12.03       23.05     16.79 o 
   1  -9   7       17.08       15.04     13.81 o 
   2  -9   7       37.80       25.89     12.34 o 
   3  -9   7        0.32       22.08     24.84 o 
   4  -9   7       64.20       90.02     44.92 o 
   5  -9   7       21.57       37.23     36.06 o 
   6  -9   7       29.28       47.98     25.60 o 
   7  -9   7        0.32       15.91     23.49 o 
   8  -9   7       38.24       32.53     41.46 o 
   9  -9   7       11.84       48.56     24.78 o 
  -3  -8   7        0.44       17.97     30.51 o 
  -2  -8   7        4.79        6.11     14.53 o 
  -1  -8   7       23.31       20.47     22.11 o 
   0  -8   7       72.53       58.16     24.68 o 
   1  -8   7       14.89       19.13     12.63 o 
   2  -8   7        1.23       12.27     13.30 o 
   3  -8   7       86.66       81.88     31.74 o 
   4  -8   7       70.07       46.74     25.96 o 
   5  -8   7        2.92       20.14     23.31 o 
   6  -8   7        4.36        8.28     22.14 o 
   7  -8   7       28.54       81.68     45.39 o 
   8  -8   7       15.63       24.37     22.78 o 
   9  -8   7        1.38       28.13     25.60 o 
  10  -8   7        0.60      -16.62     18.56 o 
  -4  -7   7        9.17       10.85     14.70 o 
  -3  -7   7        6.66        7.47     13.24 o 
  -2  -7   7       60.14       51.10     21.52 o 
  -1  -7   7       10.51        9.69     13.39 o 
   0  -7   7       27.61       38.60     21.01 o 
   1  -7   7      185.13      220.37     23.83 o 
   2  -7   7        0.47       21.44     12.89 o 
   3  -7   7        5.95       33.17     14.27 o 
   4  -7   7      126.15      150.51     16.97 o 
   5  -7   7        5.33       33.71     33.59 o 
   6  -7   7        1.14        5.40     21.02 o 
   7  -7   7        6.99       15.21     18.62 o 
   8  -7   7        0.24       38.29     29.42 o 
   9  -7   7       17.63       39.58     24.43 o 
  10  -7   7       14.87        5.75     21.49 o 
  11  -7   7        3.23       25.31     27.42 o 
  -5  -6   7        0.84       24.96     29.13 o 
  -4  -6   7        3.06       10.46     10.67 o 
  -3  -6   7       43.49       86.66     25.40 o 
  -2  -6   7        9.24       10.12     13.98 o 
  -1  -6   7      266.57      320.75     33.15 o 
   0  -6   7      104.46      120.39     20.13 o 
   1  -6   7        3.66       25.85     18.51 o 
   2  -6   7      271.08      250.01     39.31 o 
   3  -6   7      324.93      357.47     27.54 o 
   4  -6   7        0.56       13.32     12.84 o 
   5  -6   7        9.24       12.86     22.73 o 
   6  -6   7       68.44      137.47     48.04 o 
   7  -6   7      137.33      192.26     37.35 o 
   8  -6   7       26.94       64.77     32.83 o 
   9  -6   7        0.46       30.42     37.00 o 
  10  -6   7       28.22       86.91     42.57 o 
  11  -6   7        0.41        7.28     17.56 o 
  12  -6   7       13.46       17.56     16.09 o 
  -6  -5   7        3.45       41.99     42.05 o 
  -5  -5   7      150.27      218.16     84.21 o 
  -4  -5   7       11.44       42.75     20.32 o 
  -3  -5   7       44.84       66.78     19.78 o 
  -2  -5   7      136.39      180.31     27.65 o 
  -1  -5   7       81.03       77.02     20.64 o 
   0  -5   7      231.58      260.43     35.63 o 
   1  -5   7       16.33       12.59      8.39 o 
   2  -5   7       41.02       57.93     18.52 o 
   3  -5   7      599.37      720.62     49.82 o 
   4  -5   7      164.96      133.89     18.73 o 
   5  -5   7      231.71      188.60     16.98 o 
   6  -5   7       16.18       24.02     21.14 o 
   7  -5   7      301.65      330.91     40.81 o 
   8  -5   7      353.84      474.13     57.90 o 
   9  -5   7        7.73       35.82     29.95 o 
  10  -5   7       70.68      114.92     29.42 o 
  11  -5   7       42.37       51.68     32.00 o 
  12  -5   7        8.88       -1.88     16.50 o 
  -7  -4   7       28.48       15.68     24.08 o 
  -6  -4   7        9.66       70.23     50.62 o 
  -5  -4   7       17.45       16.85     25.43 o 
  -4  -4   7      716.04      860.91     39.80 o 
  -3  -4   7        4.19       12.88      9.82 o 
  -2  -4   7      126.78      114.50     22.28 o 
  -1  -4   7      249.35      206.70     24.94 o 
   0  -4   7       70.63       75.57     16.17 o 
   1  -4   7        3.65        8.94     11.06 o 
   2  -4   7        2.61       15.98     10.13 o 
   3  -4   7     1051.89     1066.48     36.48 o 
   4  -4   7      209.16      196.12     19.94 o 
   5  -4   7      360.57      390.73     46.13 o 
   6  -4   7       51.32       36.47     26.43 o 
   7  -4   7      356.51      421.99     41.81 o 
   8  -4   7      143.64      139.06     71.70 o 
   9  -4   7       29.34       13.45     21.02 o 
  10  -4   7       20.75       36.35     27.25 o 
  11  -4   7        0.30       10.04     17.79 o 
  12  -4   7        4.69       10.16     18.91 o 
  13  -4   7       58.53       81.86     31.06 o 
  -7  -3   7       35.51       67.12     41.17 o 
  -6  -3   7      102.18       94.31     39.76 o 
  -5  -3   7      356.30      259.97     55.32 o 
  -4  -3   7       87.72       77.76     23.76 o 
  -3  -3   7      206.33      150.28     23.60 o 
  -2  -3   7       25.78       32.21     18.81 o 
  -1  -3   7        8.43       14.40     11.66 o 
   0  -3   7      965.99      948.59     48.83 o 
   1  -3   7       88.56      112.76     18.48 o 
   2  -3   7       10.60       27.46     14.85 o 
   3  -3   7      158.35      187.52     24.93 o 
   4  -3   7       23.84       36.95     14.53 o 
   5  -3   7      432.93      477.01     34.06 o 
   6  -3   7       73.92      102.49     19.61 o 
   7  -3   7      242.39      226.44     72.82 o 
   8  -3   7      343.91      406.31     41.87 o 
   9  -3   7      157.95       97.60     28.72 o 
  10  -3   7      142.79      134.71     27.13 o 
  11  -3   7        1.74        5.17     16.97 o 
  12  -3   7       30.08       64.95     34.88 o 
  13  -3   7       15.84       49.21     23.49 o 
  -8  -2   7       43.22       95.60     41.69 o 
  -7  -2   7       62.84       94.60     49.45 o 
  -6  -2   7      248.25      258.74     60.96 o 
  -5  -2   7      286.76      283.75     48.04 o 
  -4  -2   7        6.13       14.44     11.38 o 
  -3  -2   7       85.57       90.77     15.13 o 
  -2  -2   7      983.78     1052.66     43.54 o 
  -1  -2   7       33.14       21.11     10.79 o 
   0  -2   7      298.47      274.05     19.71 o 
   1  -2   7      305.24      307.68     24.82 o 
   2  -2   7      161.73      175.50     23.48 o 
   3  -2   7      341.73      331.91     32.03 o 
   4  -2   7      456.61      431.05     22.09 o 
   5  -2   7       99.37       67.40     10.91 o 
   6  -2   7     1170.67     1076.94     43.13 o 
   7  -2   7       12.38       60.90     28.60 o 
   8  -2   7       15.95       22.26     25.13 o 
   9  -2   7      101.97      121.26     23.31 o 
  10  -2   7      177.34      205.53     42.87 o 
  11  -2   7       13.28       54.73     37.47 o 
  12  -2   7        2.67        9.51     14.21 o 
  13  -2   7       58.01       84.80     37.11 o 
  -8  -1   7        2.54       23.02     40.23 o 
  -7  -1   7       34.17       41.75     23.90 o 
  -6  -1   7      309.70      249.22     36.17 o 
  -5  -1   7       98.10       97.07     27.21 o 
  -4  -1   7      474.06      483.57     29.84 o 
  -3  -1   7       57.61       88.11     16.22 o 
  -2  -1   7       18.95       46.63     22.05 o 
  -1  -1   7     1742.15     1787.96     58.89 o 
   0  -1   7        3.86       10.01     12.32 o 
   1  -1   7      367.09      309.86     20.40 o 
   2  -1   7      374.58      315.27     18.34 o 
   3  -1   7      146.35      182.31     17.73 o 
   4  -1   7       44.03       61.70     10.33 o 
   5  -1   7      410.74      314.23     26.25 o 
   6  -1   7      132.33       99.13     24.68 o 
   7  -1   7     2047.15     2236.34     68.44 o 
   8  -1   7      311.27      235.48     33.82 o 
   9  -1   7      122.59      148.39     25.25 o 
  10  -1   7       31.25       33.59     18.15 o 
  11  -1   7       78.31      100.30     29.19 o 
  12  -1   7        1.88       10.34     18.97 o 
  13  -1   7        2.32       14.33     17.91 o 
  -9   0   7        1.34       -0.23     22.67 o 
  -8   0   7       19.32       16.21     32.30 o 
  -7   0   7       27.85       13.15     21.43 o 
  -6   0   7       47.76       29.21     18.16 o 
  -5   0   7      179.55      150.64     40.72 o 
  -4   0   7        1.66        1.65      5.33 o 
  -3   0   7      467.65      573.24     27.18 o 
  -2   0   7     1220.82     1152.98     40.94 o 
  -1   0   7      340.91      358.31     20.67 o 
   0   0   7      883.79      690.61     35.10 o 
   1   0   7        0.74       24.65     10.42 o 
   2   0   7      606.14      582.49     32.17 o 
   3   0   7      181.81      206.76     18.61 o 
   4   0   7     1373.97     1244.35     64.33 o 
   5   0   7     1472.02     1458.96     47.89 o 
   6   0   7       16.40       72.41     18.92 o 
   7   0   7      513.41      413.38     40.31 o 
   8   0   7      121.44      121.17     20.83 o 
   9   0   7      665.72      748.67     73.52 o 
  10   0   7        3.23       16.62     18.03 o 
  11   0   7       27.08       39.52     16.44 o 
  12   0   7      424.06      371.43     95.78 o 
  13   0   7       13.57       25.84     11.51 o 
  -9   1   7       21.84       -1.76     21.02 o 
  -8   1   7        5.45       15.33     18.50 o 
  -7   1   7     1068.29     1192.45     78.16 o 
  -6   1   7       39.54       48.72     22.53 o 
  -5   1   7       90.85      101.66     22.82 o 
  -4   1   7      593.47      657.47     36.73 o 
  -3   1   7      181.25      136.12     24.49 o 
  -2   1   7      932.07      991.11     34.81 o 
  -1   1   7      837.51      777.02     42.52 o 
   0   1   7      884.87     1014.29     51.42 o 
   1   1   7     3730.77     3649.30     85.68 o 
   2   1   7     1656.07     1660.57     31.50 o 
   3   1   7     1282.31     1267.08     62.26 o 
   4   1   7      387.09      416.18     32.97 o 
   5   1   7      650.79      642.05     37.42 o 
   6   1   7      382.18      384.62     51.94 o 
   7   1   7      373.65      410.89     22.68 o 
   8   1   7      945.29     1117.38     33.58 o 
   9   1   7       23.25       22.81     11.54 o 
  10   1   7      565.56      565.04     52.97 o 
  11   1   7       69.05       61.01     25.96 o 
  12   1   7        9.16        7.99      8.28 o 
  13   1   7       84.70       68.59     40.46 o 
  -9   2   7      310.72      376.89     74.17 o 
  -8   2   7      102.27       36.32     19.74 o 
  -7   2   7       22.34       39.66     21.50 o 
  -6   2   7      665.17      782.61     51.40 o 
  -5   2   7       23.55       25.79     18.91 o 
  -4   2   7      131.87      136.36     68.82 o 
  -3   2   7     1591.82     1427.48     46.80 o 
  -2   2   7        3.24        4.22      3.35 o 
  -1   2   7     1786.34     1849.03     46.82 o 
   0   2   7        0.85       13.41      7.54 o 
   1   2   7     3416.31     3245.40     48.98 o 
   2   2   7     3028.22     3485.70     79.26 o 
   3   2   7       44.47       83.56     18.68 o 
   4   2   7      147.09      156.98     16.98 o 
   5   2   7     2227.35     2225.53     45.60 o 
   6   2   7      122.40      107.35     11.74 o 
   7   2   7      146.12      164.62     18.65 o 
   8   2   7       60.78       67.10     11.38 o 
   9   2   7       51.41       67.50     18.65 o 
  10   2   7      242.71      273.69     24.40 o 
  11   2   7      291.69      261.85     48.68 o 
  12   2   7        2.57       12.74     17.44 o 
  13   2   7       21.71       12.39     17.21 o 
  -9   3   7       59.19       64.93     24.36 o 
  -8   3   7      329.60      341.48     70.09 o 
  -7   3   7      183.06      195.78     38.15 o 
  -6   3   7       44.71       21.42     16.52 o 
  -5   3   7      472.67      481.86     31.22 o 
  -4   3   7      177.50      155.32     31.06 o 
  -3   3   7       47.50       80.44     22.58 o 
  -2   3   7      348.74      331.98     19.81 o 
  -1   3   7       13.18        7.10      4.92 o 
   0   3   7      480.05      460.41     33.53 o 
   1   3   7      128.39      177.40     16.11 o 
   2   3   7      632.01      660.35     40.75 o 
   3   3   7      590.12      521.93     24.52 o 
   4   3   7      451.61      448.94     33.02 o 
   5   3   7     1017.94      842.87     44.62 o 
   6   3   7      239.19      228.93     18.30 o 
   7   3   7       38.88       56.37     14.92 o 
   8   3   7      234.28      200.52     16.62 o 
   9   3   7      242.99      275.21     22.81 o 
  10   3   7      486.03      479.06     51.87 o 
  11   3   7      286.88      322.75     53.32 o 
  12   3   7      143.01      125.20     71.76 o 
  13   3   7        0.67       23.02     19.26 o 
 -10   4   7        1.46       30.31     15.53 o 
  -9   4   7       63.34       34.35     15.75 o 
  -8   4   7       66.12       29.92     24.14 o 
  -7   4   7      163.94      202.50     30.70 o 
  -6   4   7       64.95       84.21     26.88 o 
  -5   4   7       86.77      108.22     21.33 o 
  -4   4   7      156.84      171.75     28.44 o 
  -3   4   7       44.90       46.45     18.73 o 
  -2   4   7       90.88      139.18     17.80 o 
  -1   4   7      220.89      202.48     21.34 o 
   0   4   7     2931.02     2726.45     46.94 o 
   1   4   7     2767.37     2779.01     48.65 o 
   2   4   7     1709.12     1648.73     46.16 o 
   3   4   7      387.84      377.60     29.17 o 
   4   4   7     2733.39     2843.03     73.32 o 
   5   4   7      542.31      653.10     47.59 o 
   6   4   7       13.41       28.06     11.01 o 
   7   4   7        1.99        4.04      9.69 o 
   8   4   7      136.80      134.44     19.64 o 
   9   4   7      325.50      313.40     26.62 o 
  10   4   7       39.24       38.31     13.67 o 
  11   4   7      142.02      146.21     39.81 o 
  12   4   7       21.11       14.03     13.45 o 
 -10   5   7        4.68       24.43     18.06 o 
  -9   5   7        3.20        3.43      7.49 o 
  -8   5   7      116.87       90.02     28.48 o 
  -7   5   7       29.45       29.66     18.50 o 
  -6   5   7      417.84      337.57     26.90 o 
  -5   5   7      179.83      201.30     28.46 o 
  -4   5   7      131.56      189.54     24.62 o 
  -3   5   7      632.74      554.53     59.66 o 
  -2   5   7      207.24      175.58     26.66 o 
  -1   5   7       30.83       24.43      8.84 o 
   0   5   7     3110.51     2752.52     56.64 o 
   1   5   7      524.21      522.31     23.66 o 
   2   5   7      198.40      185.80     22.24 o 
   3   5   7      392.61      317.26     32.06 o 
   4   5   7     1987.04     1846.75     42.95 o 
   5   5   7      126.74      111.89     29.07 o 
   6   5   7     2089.34     1955.99     94.31 o 
   7   5   7      621.09      619.48     38.10 o 
   8   5   7      426.39      469.62     59.18 o 
   9   5   7     1107.61     1199.55     77.52 o 
  10   5   7       28.26       23.40     16.02 o 
  11   5   7       20.50       24.97     17.08 o 
  12   5   7       83.57       65.59     42.16 o 
 -10   6   7       97.93       81.35     43.96 o 
  -9   6   7      116.34      105.45     29.33 o 
  -8   6   7       40.52       10.72     10.67 o 
  -7   6   7       41.50       28.63     15.49 o 
  -6   6   7       89.33       84.00     33.38 o 
  -5   6   7      449.46      447.28     31.22 o 
  -4   6   7      299.46      307.06     31.07 o 
  -3   6   7       13.93       21.55     14.27 o 
  -2   6   7     2921.70     2897.95    126.08 o 
  -1   6   7      801.77      750.55     55.49 o 
   0   6   7      354.34      268.78     35.35 o 
   1   6   7     1857.20     1599.57     51.91 o 
   2   6   7      624.77      761.25     39.88 o 
   3   6   7     1421.44     1430.08     43.64 o 
   4   6   7      153.16      157.13     25.13 o 
   5   6   7      135.93      144.41     17.75 o 
   6   6   7      132.71      121.94     47.03 o 
   7   6   7     1287.07     1250.94     50.50 o 
   8   6   7      622.95      746.23     52.00 o 
   9   6   7      368.83      411.48     38.88 o 
  10   6   7      170.33      140.82     63.83 o 
  11   6   7        6.74      -11.74     11.74 o 
  12   6   7       41.72       28.60     18.85 o 
  -9   7   7      107.32      129.85     31.29 o 
  -8   7   7        0.18       10.25     13.80 o 
  -7   7   7      217.46      242.76     31.55 o 
  -6   7   7      344.73      314.34     37.24 o 
  -5   7   7      467.40      542.95     44.07 o 
  -4   7   7     2742.62     2906.60    106.64 o 
  -3   7   7       24.18       17.88     13.89 o 
  -2   7   7       60.13       78.04     23.84 o 
  -1   7   7     1000.26      835.23     50.38 o 
   0   7   7      337.07      347.64     36.47 o 
   1   7   7      458.06      576.72     48.21 o 
   2   7   7      939.40      749.84     56.49 o 
   3   7   7     2681.82     2700.29    128.13 o 
   4   7   7      100.49      124.73     32.42 o 
   5   7   7      142.57      137.71     28.95 o 
   6   7   7       80.25       84.68     53.50 o 
   7   7   7      217.35      236.95     33.06 o 
   8   7   7      112.42      127.78     42.52 o 
   9   7   7        9.94       25.49     20.26 o 
  10   7   7        7.29        8.51     10.57 o 
  11   7   7      139.90      117.04     57.43 o 
  12   7   7       10.09       21.55     20.20 o 
  13   7   7       13.98       21.20     16.85 o 
  -9   8   7        3.95       10.97     11.17 o 
  -8   8   7      119.72      130.35     32.02 o 
  -7   8   7        1.67        2.20     11.34 o 
  -6   8   7       58.96       62.26     22.55 o 
  -5   8   7      395.45      417.75     36.58 o 
  -4   8   7      134.61      149.01     15.80 o 
  -3   8   7       65.23      111.06     18.60 o 
  -2   8   7      394.55      372.74     37.29 o 
  -1   8   7       11.02        5.17     12.86 o 
   0   8   7     1339.58     1232.43     61.84 o 
   1   8   7      316.59      379.00     36.29 o 
   2   8   7      397.83      467.15     47.39 o 
   3   8   7      189.90      229.49     46.80 o 
   4   8   7      221.63      253.57     37.70 o 
   5   8   7      309.95      248.87     90.55 o 
   6   8   7      639.51      624.11     92.84 o 
   7   8   7      151.25      120.44     29.95 o 
   8   8   7        0.42       16.21     16.85 o 
   9   8   7      200.23      246.23     47.10 o 
  10   8   7        3.76        6.40     15.86 o 
  11   8   7        5.12       15.74     16.56 o 
  12   8   7      177.51      111.28     78.92 o 
  -9   9   7        1.12       -3.29     21.55 o 
  -8   9   7        0.24        9.71     11.23 o 
  -7   9   7      135.25      106.13     32.70 o 
  -6   9   7        2.69       12.87     14.00 o 
  -5   9   7      144.03      170.07     28.03 o 
  -4   9   7       11.56       30.42     13.64 o 
  -3   9   7      184.82      157.04     33.49 o 
  -2   9   7        4.06       13.62     11.26 o 
  -1   9   7      598.62      691.29     39.02 o 
   0   9   7      305.46      316.23     43.22 o 
   1   9   7     1142.35     1145.87     66.83 o 
   2   9   7        5.06        5.17     18.67 o 
   3   9   7      116.43       83.62     23.61 o 
   4   9   7      200.68      172.76     31.77 o 
   5   9   7     1111.11     1068.24     66.65 o 
   6   9   7       78.17       86.26     27.66 o 
   7   9   7      213.36      253.45     67.00 o 
   8   9   7      609.70      689.12     69.41 o 
   9   9   7        7.58       20.85     22.73 o 
  10   9   7      126.89       84.09     41.58 o 
  11   9   7        5.68       13.04     16.91 o 
  12   9   7        0.95       15.50     13.04 o 
  -9  10   7       75.52       79.75     46.51 o 
  -8  10   7        0.15       -0.65     10.26 o 
  -7  10   7       42.19       14.51     14.83 o 
  -6  10   7      117.51      118.31     29.58 o 
  -5  10   7       54.42       36.14     17.47 o 
  -4  10   7       90.19       91.78     22.75 o 
  -3  10   7        0.74       20.84     12.51 o 
  -2  10   7     2058.20     2172.53    135.29 o 
  -1  10   7     1546.29     1546.54     76.75 o 
   0  10   7       15.85       14.96     12.39 o 
   1  10   7        4.27       26.01     19.03 o 
   2  10   7      515.85      496.33     38.70 o 
   3  10   7      122.48      199.84     73.82 o 
   4  10   7       82.66       87.32     32.00 o 
   5  10   7        4.64       12.10     14.45 o 
   6  10   7      999.08      994.37     82.68 o 
   7  10   7       51.62       96.42     40.34 o 
   8  10   7      621.02      613.02     93.31 o 
   9  10   7      106.57       61.07     34.18 o 
  10  10   7       26.68        0.35     19.14 o 
  11  10   7       73.85       62.60     45.92 o 
  -8  11   7       20.80       33.94     28.54 o 
  -7  11   7        6.43        9.49     13.98 o 
  -6  11   7        2.01       10.83     12.07 o 
  -5  11   7      382.31      324.74     35.73 o 
  -4  11   7       10.72       16.27     10.42 o 
  -3  11   7      179.76      195.60     28.61 o 
  -2  11   7      178.78      213.14     28.61 o 
  -1  11   7      332.71      277.72     30.54 o 
   0  11   7      802.53      787.75     67.81 o 
   1  11   7      220.40      195.95     30.68 o 
   2  11   7      118.56      158.97     19.74 o 
   3  11   7      198.02      201.95     30.30 o 
   4  11   7      577.95      567.92     62.48 o 
   5  11   7      139.53      110.69     36.12 o 
   6  11   7       13.82       35.88     24.31 o 
   7  11   7      945.22     1046.04     76.69 o 
   8  11   7      206.79      161.96     59.49 o 
  10  11   7       18.44        4.82     15.15 o 
  -7  12   7       69.58      115.27     81.51 o 
  -6  12   7        0.96       -1.44      9.55 o 
  -5  12   7        0.45       11.66     10.51 o 
  -4  12   7      353.27      426.84     44.99 o 
  -3  12   7       93.13       81.81     18.51 o 
  -2  12   7      577.06      641.31     35.24 o 
  -1  12   7      723.88      788.79     43.85 o 
   0  12   7       82.25       77.26     17.63 o 
   1  12   7      471.74      476.34     48.50 o 
   2  12   7       21.88       38.09     14.09 o 
   3  12   7       16.04       12.69     10.85 o 
   4  12   7       57.12       28.74     26.04 o 
   5  12   7      324.96      295.50     44.34 o 
   6  12   7      408.74      461.98     83.92 o 
   7  12   7       57.10       25.66     27.54 o 
   8  12   7       79.28      103.12     37.52 o 
   9  12   7       31.32       17.15     30.01 o 
  -7  13   7        2.20       -2.17     23.55 o 
  -6  13   7      124.97      147.75    106.05 o 
  -5  13   7       17.64       11.57     11.76 o 
  -4  13   7       33.05       18.74     11.61 o 
  -3  13   7      229.66      217.87     39.31 o 
  -2  13   7       39.66       36.30     15.04 o 
  -1  13   7        2.08       15.00     10.20 o 
   0  13   7       21.07       26.15     12.99 o 
   1  13   7      430.48      377.84     31.14 o 
   2  13   7      145.65      199.78     25.96 o 
   3  13   7       70.98       66.96     22.46 o 
   4  13   7       76.77       54.85     32.89 o 
   5  13   7      137.76      164.13     82.04 o 
   6  13   7      103.83       72.64     52.73 o 
   7  13   7       33.84       47.51     50.38 o 
   8  13   7        1.05        7.34     15.80 o 
  -6  14   7       20.33        9.22     19.67 o 
  -5  14   7       47.12       16.99     20.70 o 
  -4  14   7       11.33       12.31      9.47 o 
  -3  14   7        0.75        5.00      8.85 o 
  -2  14   7      130.92      136.90     20.96 o 
  -1  14   7      125.47      113.83     24.24 o 
   0  14   7       27.02       25.97      9.87 o 
   1  14   7       47.18       44.56     15.70 o 
   2  14   7       32.44       19.43     10.83 o 
   3  14   7       32.55       31.35     18.35 o 
   4  14   7        9.52       25.07     22.67 o 
   5  14   7      150.79      114.69     79.34 o 
   6  14   7       20.97       15.27     26.19 o 
   7  14   7       11.20       24.43     30.07 o 
  -4  15   7       49.03       42.31     14.00 o 
  -3  15   7        4.15       17.27     11.60 o 
  -2  15   7        0.64       16.34      7.45 o 
  -1  15   7        6.08       11.63     11.00 o 
   0  15   7       57.58       58.06     22.10 o 
   1  15   7        5.64        9.51     16.51 o 
   2  15   7       23.31       22.39     17.45 o 
   3  15   7       56.18       37.92     21.06 o 
   4  15   7        8.83       23.70     22.05 o 
   5  15   7       18.26       15.09     18.99 o 
   6  15   7        0.70       15.28     18.17 o 
  -2  16   7       12.24        9.55      9.40 o 
  -1  16   7       11.15        6.85     10.57 o 
   0  16   7       73.64       56.37     24.31 o 
   1  16   7       42.45       44.82     23.27 o 
   2  16   7       31.92       26.20     24.44 o 
   3  16   7        3.22       16.70     18.57 o 
   1  -9   8       19.13       19.26     14.03 o 
   2  -9   8        0.39        9.91     12.45 o 
   3  -9   8        0.95       11.33     22.61 o 
   4  -9   8       60.82       59.60     37.41 o 
   5  -9   8       10.26       33.36     28.48 o 
   6  -9   8        0.48       -0.41     24.66 o 
   7  -9   8        0.88       22.26     23.55 o 
  -1  -8   8        0.92        8.57     12.53 o 
   0  -8   8        0.86       18.50     15.06 o 
   1  -8   8       13.61       11.41     11.17 o 
   2  -8   8       45.20       21.02     13.51 o 
   3  -8   8        0.91       36.23     31.65 o 
   4  -8   8        6.98       28.01     36.06 o 
   5  -8   8        5.71        9.98     23.31 o 
   6  -8   8       19.68       43.93     28.95 o 
   7  -8   8        0.40        0.94     21.85 o 
   8  -8   8        5.11       33.41     29.42 o 
   9  -8   8        0.22       13.15     25.02 o 
  -3  -7   8       34.68        9.87     13.15 o 
  -2  -7   8       47.53       43.09     19.39 o 
  -1  -7   8        0.50       -1.01     11.31 o 
   0  -7   8        0.94       15.85     12.53 o 
   1  -7   8        2.80        9.67     11.28 o 
   2  -7   8        0.59        3.67     10.14 o 
   3  -7   8        9.44        7.36     10.80 o 
   4  -7   8       93.50       21.55     32.94 o 
   5  -7   8       18.33       12.98     19.67 o 
   6  -7   8        0.11       44.98     32.71 o 
   7  -7   8       68.04      121.26     44.22 o 
   8  -7   8        6.67       14.15     20.73 o 
   9  -7   8        0.17       20.14     23.84 o 
  10  -7   8       71.25      104.35     38.05 o 
  -4  -6   8       43.71       57.84     42.40 o 
  -3  -6   8       10.04       13.58     13.63 o 
  -2  -6   8       41.44       64.71     33.59 o 
  -1  -6   8       16.10        6.22     11.58 o 
   0  -6   8      131.67      176.52     30.68 o 
   1  -6   8       17.69       30.07     16.47 o 
   2  -6   8        8.56       19.49     12.10 o 
   3  -6   8      135.87      162.67     22.62 o 
   4  -6   8       22.46       59.71     22.21 o 
   5  -6   8       56.30       34.94     30.24 o 
   6  -6   8       35.81       20.08     20.49 o 
   7  -6   8       35.35       26.01     28.72 o 
   8  -6   8       85.12      161.49     36.00 o 
   9  -6   8        0.38       -2.76     19.55 o 
  10  -6   8        0.15       24.61     21.14 o 
  11  -6   8        0.87       23.20     22.84 o 
  -5  -5   8       13.11       81.27     45.69 o 
  -4  -5   8       25.26       68.35     50.97 o 
  -3  -5   8      251.50      270.76     47.64 o 
  -2  -5   8        2.25       13.13     16.17 o 
  -1  -5   8       82.67      129.22     25.68 o 
   0  -5   8      168.62      197.33     28.60 o 
   1  -5   8       77.88      104.91     24.52 o 
   2  -5   8        1.69       13.30     16.68 o 
   3  -5   8       27.81       52.45     19.57 o 
   4  -5   8      373.23      394.23     34.46 o 
   5  -5   8      148.67      162.43     44.75 o 
   6  -5   8        9.00       39.05     23.61 o 
   7  -5   8      135.96      147.63     46.22 o 
   8  -5   8        5.31       29.42     32.36 o 
   9  -5   8      152.45      219.45     51.50 o 
  10  -5   8        1.52        9.45     17.03 o 
  11  -5   8        3.13       -4.52     16.56 o 
  12  -5   8       30.20       31.36     28.19 o 
  -6  -4   8        5.32        5.17     26.13 o 
  -5  -4   8      114.75       92.72     49.97 o 
  -4  -4   8       83.35      145.34     46.04 o 
  -3  -4   8       21.58       30.60     20.90 o 
  -2  -4   8      511.77      499.95     31.71 o 
  -1  -4   8      297.40      280.69     26.96 o 
   0  -4   8       63.29       58.23     17.00 o 
   1  -4   8      437.21      476.00     31.70 o 
   2  -4   8        3.48       -1.91     11.19 o 
   3  -4   8      145.16      154.42     21.58 o 
   4  -4   8       25.76       42.25     22.02 o 
   5  -4   8      129.65      112.33     20.57 o 
   6  -4   8        4.93        1.53     19.67 o 
   7  -4   8      116.59      107.05     35.53 o 
   8  -4   8      352.92      279.29     40.46 o 
   9  -4   8       29.19      125.37     42.34 o 
  10  -4   8       64.34      133.19     33.77 o 
  11  -4   8        8.09       -4.11     15.62 o 
  12  -4   8        0.37       29.83     26.60 o 
  -6  -3   8      119.92      130.84     49.74 o 
  -5  -3   8       30.07       35.00     37.70 o 
  -4  -3   8      264.25      324.68     65.30 o 
  -3  -3   8      209.56      244.75     26.59 o 
  -2  -3   8       67.23       81.10     15.74 o 
  -1  -3   8      109.06       92.37     23.93 o 
   0  -3   8        5.33       26.13     15.70 o 
   1  -3   8      488.18      432.38     35.56 o 
   2  -3   8      327.81      285.76     47.30 o 
   3  -3   8      533.26      532.87     25.85 o 
   4  -3   8      225.52      246.67     28.43 o 
   5  -3   8        0.20       16.06      9.57 o 
   6  -3   8       10.33        3.75      7.44 o 
   7  -3   8      118.68      136.24     74.64 o 
   8  -3   8      253.48      245.11     50.80 o 
   9  -3   8       27.22       94.84     35.29 o 
  10  -3   8       51.77       97.25     40.11 o 
  11  -3   8        6.74       36.00     30.54 o 
  12  -3   8       33.88       35.53     23.08 o 
  13  -3   8        5.47        5.34     16.56 o 
  -7  -2   8       17.64       10.34     17.32 o 
  -6  -2   8       93.64      129.84     47.57 o 
  -5  -2   8      117.72      149.45     40.11 o 
  -4  -2   8       20.50        8.57     20.79 o 
  -3  -2   8      224.89      211.12     48.36 o 
  -2  -2   8      162.82      165.93     24.61 o 
  -1  -2   8       29.07       24.33     15.19 o 
   0  -2   8      107.56      124.97     20.94 o 
   1  -2   8      402.79      430.40     32.05 o 
   2  -2   8       37.32       34.59     14.56 o 
   3  -2   8      110.93      130.45     19.94 o 
   4  -2   8      337.06      382.86     28.16 o 
   5  -2   8       41.14       66.86     15.24 o 
   6  -2   8      552.61      527.03     23.52 o 
   7  -2   8     1195.01     1323.45    121.73 o 
   8  -2   8      365.02      273.77     39.76 o 
   9  -2   8       70.72       70.23     27.25 o 
  10  -2   8        6.00        9.69     20.96 o 
  11  -2   8       95.71       51.32     30.54 o 
  12  -2   8       31.33       18.26     18.20 o 
  13  -2   8       77.15       34.06     23.37 o 
  -8  -1   8       19.22       48.39     32.47 o 
  -7  -1   8      178.46      104.35     50.15 o 
  -6  -1   8       60.84       94.13     44.34 o 
  -5  -1   8      170.14      184.69    108.35 o 
  -4  -1   8      275.17      235.60    133.65 o 
  -3  -1   8       86.47      101.69     19.45 o 
  -2  -1   8       12.40        5.55      8.49 o 
  -1  -1   8       22.78       26.08     16.91 o 
   0  -1   8      852.76      974.80     35.11 o 
   1  -1   8       15.13       19.22     11.82 o 
   2  -1   8     1202.87     1232.17     60.69 o 
   3  -1   8      395.84      340.07     29.24 o 
   4  -1   8       44.13       45.71     13.17 o 
   5  -1   8      598.18      475.14     35.08 o 
   6  -1   8      127.29      142.68     21.79 o 
   7  -1   8        0.35       18.51     10.30 o 
   8  -1   8      758.67      777.21     77.98 o 
   9  -1   8        4.44       36.06     24.14 o 
  10  -1   8      261.18      195.96     46.22 o 
  11  -1   8       11.54       75.75     29.95 o 
  12  -1   8       35.59        1.17     17.73 o 
  13  -1   8       36.77       91.20     56.37 o 
  14  -1   8       16.53       12.98     18.79 o 
  -8   0   8        1.32       30.54     29.95 o 
  -7   0   8       19.06       31.42     37.23 o 
  -6   0   8      387.85      524.58     88.97 o 
  -5   0   8       50.01       52.57     19.08 o 
  -4   0   8        4.68        5.05     14.33 o 
  -3   0   8      231.67      223.70     29.21 o 
  -2   0   8      531.31      619.68     26.44 o 
  -1   0   8     1544.45     1685.83     49.20 o 
   0   0   8      329.77      330.53     28.10 o 
   1   0   8     2265.02     2311.85     76.12 o 
   2   0   8     1123.67     1016.35     36.00 o 
   3   0   8     1186.80     1170.53     34.71 o 
   4   0   8        5.90       13.32     11.74 o 
   5   0   8      356.55      513.54     26.39 o 
   6   0   8     1608.31     1537.07     51.75 o 
   7   0   8        7.81       10.87      8.22 o 
   8   0   8       31.33       83.27     36.64 o 
   9   0   8      320.75      346.41     37.52 o 
  10   0   8      155.50      158.38     40.28 o 
  11   0   8      306.46      286.75     33.59 o 
  12   0   8       63.25       91.84     37.64 o 
  13   0   8       35.40       22.84     27.31 o 
  14   0   8       46.96       23.84     22.96 o 
  -8   1   8      173.98      194.38     91.02 o 
  -7   1   8       75.55      111.57     40.58 o 
  -6   1   8      271.04      247.94     41.28 o 
  -5   1   8      477.11      486.47     61.92 o 
  -4   1   8        8.10       13.68     20.96 o 
  -3   1   8        8.67        2.38      6.12 o 
  -2   1   8      522.28      456.30     32.28 o 
  -1   1   8      271.95      294.11     27.16 o 
   0   1   8      544.29      535.41     27.01 o 
   1   1   8       17.54       31.81     12.36 o 
   2   1   8     3181.84     3169.83     74.79 o 
   3   1   8      399.84      378.99     22.96 o 
   4   1   8     1887.69     1773.40     53.79 o 
   5   1   8      125.03      170.46     19.61 o 
   6   1   8        9.05       51.78     15.10 o 
   7   1   8     1465.98     1335.23     50.35 o 
   8   1   8      258.78      325.02     25.54 o 
   9   1   8        4.86        6.28     15.15 o 
  10   1   8      492.32      441.37     42.10 o 
  11   1   8        3.89       41.75     27.78 o 
  12   1   8      146.68       84.86     54.79 o 
  13   1   8        2.64       24.72     16.97 o 
  14   1   8        0.17       -0.47     13.51 o 
  -9   2   8      181.97      199.54     50.56 o 
  -8   2   8       23.82       30.77     22.73 o 
  -7   2   8      371.03      381.14     39.58 o 
  -6   2   8       10.79        4.48     11.45 o 
  -5   2   8      147.78      198.55     39.41 o 
  -4   2   8      169.06      130.31     26.72 o 
  -3   2   8        9.46        5.36      6.04 o 
  -2   2   8     1144.17     1153.03     41.24 o 
  -1   2   8      135.15      135.21     18.17 o 
   0   2   8      475.02      530.82     36.56 o 
   1   2   8     1881.80     1864.64     47.01 o 
   2   2   8        0.84        3.50      8.08 o 
   3   2   8      834.63      906.52     45.33 o 
   4   2   8       55.50       50.62     26.16 o 
   5   2   8      671.61      664.00     34.78 o 
   6   2   8      153.14      156.37     19.21 o 
   7   2   8        2.27        9.31      7.46 o 
   8   2   8      875.94      928.95     51.44 o 
   9   2   8       48.53       78.54     22.07 o 
  10   2   8       83.48      107.05     47.33 o 
  11   2   8      464.87      493.16     71.64 o 
  12   2   8       20.16        3.70     10.57 o 
  13   2   8       60.10       38.70     29.83 o 
  14   2   8        2.93       -7.28     15.27 o 
  -9   3   8       17.89       31.24     28.60 o 
  -8   3   8      211.01      133.80     71.16 o 
  -7   3   8       61.94      103.68     29.01 o 
  -6   3   8      327.00      391.02     33.80 o 
  -5   3   8      684.26      641.95     47.48 o 
  -4   3   8      190.66      184.86     77.75 o 
  -3   3   8       86.11       57.88     14.39 o 
  -2   3   8      301.54      313.49     27.83 o 
  -1   3   8      149.30      141.23     18.49 o 
   0   3   8      776.90      778.79     38.60 o 
   1   3   8      676.22      553.71     29.38 o 
   2   3   8       15.13        5.51      8.35 o 
   3   3   8      595.21      517.92     22.76 o 
   4   3   8     1149.88     1035.82     26.71 o 
   5   3   8       14.07        8.97      8.95 o 
   6   3   8      344.99      282.63     25.70 o 
   7   3   8       49.16       49.82     16.57 o 
   8   3   8        0.49        8.93     11.10 o 
   9   3   8       83.30       80.47     19.85 o 
  10   3   8       15.82       14.63     10.16 o 
  11   3   8        2.11       13.86     13.74 o 
  12   3   8       63.05       42.87     51.85 o 
  13   3   8        4.22        8.63     12.51 o 
  14   3   8        0.42        8.05     15.68 o 
  -9   4   8        0.33       19.82     22.63 o 
  -8   4   8        1.26       12.90     11.54 o 
  -7   4   8      131.32      106.30     28.17 o 
  -6   4   8      273.30      325.73     38.08 o 
  -5   4   8      284.77      329.68     34.61 o 
  -4   4   8      143.17      145.05     30.36 o 
  -3   4   8      355.08      370.78     49.62 o 
  -2   4   8      931.52      875.88     32.93 o 
  -1   4   8      167.90      229.46     36.47 o 
   0   4   8        3.88        8.97      6.14 o 
   1   4   8       26.61       23.95     12.65 o 
   2   4   8     1338.37     1422.89     50.32 o 
   3   4   8     1043.80      883.20     50.14 o 
   4   4   8      526.43      495.93     29.91 o 
   5   4   8      740.90      634.19     37.43 o 
   6   4   8       15.93       15.76     12.86 o 
   7   4   8       96.78      100.85     19.32 o 
   8   4   8        1.10        7.26      8.49 o 
   9   4   8      234.34      227.28     28.36 o 
  10   4   8      650.86      711.62     46.93 o 
  11   4   8       41.91       21.39      9.82 o 
  12   4   8       20.24       22.49     28.42 o 
  13   4   8       73.49       90.08     60.07 o 
  14   4   8       21.62       66.71     27.01 o 
  -9   5   8      127.00      183.27     74.17 o 
  -8   5   8      101.57       86.79     48.53 o 
  -7   5   8       20.90       20.83     16.18 o 
  -6   5   8      233.81      244.74     48.40 o 
  -5   5   8      243.84      274.70     25.28 o 
  -4   5   8       75.10       84.50     21.15 o 
  -3   5   8       40.31       55.49     21.96 o 
  -2   5   8      644.68      553.29     61.54 o 
  -1   5   8      354.96      346.57     25.83 o 
   0   5   8      274.86      293.01     21.34 o 
   1   5   8      685.32      660.62     38.10 o 
   2   5   8        3.37        7.71      6.94 o 
   3   5   8     4868.31     4653.07    109.59 o 
   4   5   8      170.39      155.36     15.75 o 
   5   5   8      295.43      343.32     23.58 o 
   6   5   8      285.19      282.15     39.47 o 
   7   5   8      196.58      180.22     36.44 o 
   8   5   8      445.44      497.66     25.56 o 
   9   5   8       15.85       18.57     13.65 o 
  10   5   8      177.50      171.62     36.34 o 
  11   5   8      250.75      221.29     37.45 o 
  12   5   8       19.19       24.14     22.90 o 
  -9   6   8        6.04      -10.81     15.15 o 
  -8   6   8      179.88      170.04     57.03 o 
  -7   6   8      103.30       72.50     27.44 o 
  -6   6   8        6.58       12.52     17.13 o 
  -5   6   8        8.59       12.54     11.06 o 
  -4   6   8      472.20      446.71     50.26 o 
  -3   6   8       32.31       30.18     21.43 o 
  -2   6   8        0.14        9.63     14.92 o 
  -1   6   8      300.83      311.94     38.35 o 
   0   6   8       34.05       32.04     11.83 o 
   1   6   8     1814.87     1730.11     56.53 o 
   2   6   8     1164.42     1060.77     37.36 o 
   3   6   8     1207.60      959.73     31.73 o 
   4   6   8     1524.43     1514.16     43.25 o 
   5   6   8      115.80      132.15     37.85 o 
   6   6   8       87.64       66.24     24.71 o 
   7   6   8       85.08       56.16     18.97 o 
   8   6   8     1613.91     1586.57    103.38 o 
   9   6   8     1025.30     1021.48     62.47 o 
  10   6   8       34.21       62.34     18.77 o 
  11   6   8       61.96       57.31     25.07 o 
  12   6   8      216.13      175.58     80.22 o 
  -9   7   8        9.20       13.96     12.07 o 
  -8   7   8       32.58       19.68     13.63 o 
  -7   7   8      217.55      246.35     45.45 o 
  -6   7   8       16.45       42.39     25.09 o 
  -5   7   8       35.41       18.95     13.08 o 
  -4   7   8      236.77      217.12     27.50 o 
  -3   7   8     1084.35     1231.90     75.87 o 
  -2   7   8      552.07      513.83     44.98 o 
  -1   7   8      344.11      330.91     43.22 o 
   0   7   8     1344.80     1321.93     67.36 o 
   1   7   8      189.73      168.18     66.30 o 
   2   7   8      116.95      161.67     68.82 o 
   3   7   8      209.02      232.70     27.54 o 
   4   7   8      139.86      120.17     23.94 o 
   5   7   8     1280.00     1227.81     59.21 o 
   6   7   8      695.82      678.01     69.36 o 
   7   7   8       37.78       25.18     13.21 o 
   8   7   8      516.75      570.50     49.97 o 
   9   7   8       39.67       47.62     22.43 o 
  10   7   8       19.83       41.81     33.24 o 
  11   7   8        0.09       -6.40     12.57 o 
  12   7   8        8.99       13.86     13.92 o 
  -9   8   8       25.11       19.47     11.55 o 
  -8   8   8        4.38       11.77     10.51 o 
  -7   8   8       35.30        8.85     15.03 o 
  -6   8   8      350.22      365.19     37.79 o 
  -5   8   8      412.20      337.04     56.63 o 
  -4   8   8      917.23     1028.75     64.15 o 
  -3   8   8      108.75      114.87     23.91 o 
  -2   8   8     2372.11     2407.55    107.17 o 
  -1   8   8        1.75       38.76     25.96 o 
   0   8   8       57.06       97.83     29.60 o 
   1   8   8     1265.35     1285.34     71.94 o 
   2   8   8      541.00      456.52     44.98 o 
   3   8   8      357.46      393.45     47.21 o 
   4   8   8       77.50      122.20     32.12 o 
   5   8   8       15.75       18.03     18.44 o 
   6   8   8      815.23      677.55     48.51 o 
   7   8   8      466.92      475.37     40.05 o 
   8   8   8      773.40      882.03     70.70 o 
   9   8   8      217.14      173.18     81.63 o 
  10   8   8       25.46       39.05     36.41 o 
  11   8   8       16.95       24.37     22.78 o 
  12   8   8        0.40       20.02     22.96 o 
  -8   9   8       18.25       27.06     29.19 o 
  -7   9   8        2.00       10.68     10.13 o 
  -6   9   8       26.82       25.54     21.42 o 
  -5   9   8      345.65      412.42     45.52 o 
  -4   9   8      727.84      688.87     42.87 o 
  -3   9   8       58.20       93.21     22.32 o 
  -2   9   8       44.73       95.62     17.69 o 
  -1   9   8     1528.63     1704.51     85.80 o 
   0   9   8       23.96       -0.94     19.32 o 
   1   9   8      561.33      489.64     37.11 o 
   2   9   8      609.66      643.96     42.10 o 
   3   9   8      170.76      207.29     38.76 o 
   4   9   8      788.83      910.74     57.37 o 
   5   9   8        2.01       21.08     16.09 o 
   6   9   8       41.19       17.32     19.44 o 
   7   9   8     2149.19     2366.80    412.42 o 
   8   9   8        3.87        1.64     19.26 o 
   9   9   8      179.17      217.81     46.92 o 
  11   9   8       15.88       33.47     27.89 o 
  12   9   8        3.39        9.51     11.33 o 
  -8  10   8       47.34       46.22     18.99 o 
  -7  10   8       19.53       27.91     11.74 o 
  -6  10   8       25.03       13.13     13.80 o 
  -5  10   8       17.89       21.73     15.72 o 
  -4  10   8       99.34      100.01     34.55 o 
  -3  10   8      207.76      181.63     26.99 o 
  -2  10   8      287.22      299.68     73.38 o 
  -1  10   8       77.03       64.62     18.30 o 
   0  10   8     1417.66     1295.33     68.47 o 
   1  10   8       25.31       33.88     27.66 o 
   2  10   8       11.34       11.33     16.62 o 
   3  10   8       42.21       65.07     27.60 o 
   4  10   8       52.44       52.91     25.78 o 
   5  10   8      551.99      552.30     56.43 o 
   6  10   8      145.62      154.91     76.46 o 
   8  10   8      752.19      780.55     67.94 o 
   9  10   8       38.67       33.12     27.01 o 
  10  10   8      116.23       78.57     70.35 o 
  11  10   8        9.10       18.73     15.50 o 
  -8  11   8       35.97       20.14     23.90 o 
  -7  11   8       16.58       24.26     16.79 o 
  -6  11   8        8.45       19.65     12.75 o 
  -5  11   8        8.03        7.98     14.43 o 
  -4  11   8      288.36      259.86     30.07 o 
  -3  11   8      426.93      443.22     31.04 o 
  -2  11   8        5.18       11.71     12.54 o 
  -1  11   8       31.12       55.71     20.40 o 
   0  11   8       36.71       23.19     13.57 o 
   1  11   8      558.71      603.91     56.37 o 
   2  11   8       21.35       39.52     27.37 o 
   3  11   8      146.41      244.29     36.35 o 
   4  11   8       75.43       58.25     33.30 o 
   5  11   8       74.11       92.96     38.46 o 
   6  11   8      452.50      542.84     65.77 o 
   7  11   8      119.72      115.98     37.00 o 
   8  11   8       23.18       22.31     34.76 o 
   9  11   8      162.98      121.97     74.52 o 
  10  11   8       21.36       16.97     18.44 o 
  11  11   8       11.81        6.93      9.92 o 
  -7  12   8       28.01       27.60     28.54 o 
  -6  12   8      167.45      145.53     47.30 o 
  -5  12   8       31.36       32.27     18.40 o 
  -4  12   8        7.76        4.25     12.14 o 
  -3  12   8      102.58      112.94     21.43 o 
  -2  12   8      194.05      213.58     24.32 o 
  -1  12   8      380.96      417.18     33.63 o 
   0  12   8       68.26       84.87     31.22 o 
   1  12   8       71.12       71.45     24.02 o 
   2  12   8      385.73      381.68     44.34 o 
   3  12   8       56.58       66.30     37.58 o 
   4  12   8      102.80       58.78     58.78 o 
   5  12   8      283.17      236.19     39.34 o 
   6  12   8       36.88       41.75     37.52 o 
   7  12   8      101.37      136.65     37.94 o 
   8  12   8        2.77        6.75     13.10 o 
   9  12   8       39.51       15.86     34.53 o 
  10  12   8       48.27       32.24     37.35 o 
  -6  13   8       55.41       58.31     40.87 o 
  -5  13   8      226.49      235.66     73.82 o 
  -4  13   8       48.22       73.08     39.01 o 
  -3  13   8        5.64       22.11     12.73 o 
  -2  13   8       23.22       48.21     21.51 o 
  -1  13   8        0.21       18.96      9.10 o 
   0  13   8      277.44      313.09     28.07 o 
   1  13   8        2.49        7.12     15.16 o 
   2  13   8       35.62       37.87     22.32 o 
   3  13   8      391.20      295.24     54.74 o 
   4  13   8       18.31       33.88     41.05 o 
   5  13   8       80.41       77.93     25.90 o 
   6  13   8       37.56       28.42     41.11 o 
   7  13   8        5.24        7.28     21.02 o 
   8  13   8       99.39      138.53     41.46 o 
   9  13   8        8.98       32.53     40.58 o 
  -5  14   8       33.67       82.62     24.33 o 
  -4  14   8       12.93        2.97     12.47 o 
  -3  14   8        0.33       18.26      8.97 o 
  -2  14   8       29.97       21.55     11.25 o 
  -1  14   8      193.38      191.15     24.93 o 
   0  14   8       34.70       24.14     11.90 o 
   1  14   8       91.84      105.69     22.82 o 
   2  14   8       81.77       80.13     41.29 o 
   3  14   8       18.91       33.47     34.24 o 
   4  14   8       46.45       50.50     39.11 o 
   5  14   8       11.20       42.75     28.95 o 
   6  14   8      105.14      150.57     77.28 o 
   7  14   8       76.55       65.24     37.70 o 
  -4  15   8       57.64       56.95     15.69 o 
  -3  15   8       39.77       27.43     12.81 o 
  -2  15   8       15.32       13.46     10.12 o 
  -1  15   8       23.08       19.59     10.90 o 
   0  15   8        1.98       17.49     11.49 o 
   1  15   8       22.61        9.63      9.68 o 
   2  15   8       64.81       39.36     29.11 o 
   3  15   8       33.70       25.42     20.20 o 
   4  15   8        6.65       35.59     36.88 o 
   5  15   8        3.52       16.97     35.82 o 
   6  15   8        4.08       22.49     21.49 o 
  -2  16   8       40.45       35.97     15.68 o 
  -1  16   8        1.12        7.33      9.88 o 
   0  16   8        3.95       11.15      6.96 o 
   1  16   8       36.91       27.38     11.63 o 
   2  16   8        3.04       21.22     23.17 o 
   3  16   8      128.05      139.87     32.19 o 
   1  -8   9        0.21        7.62     12.69 o 
   2  -8   9       17.11       42.72     20.59 o 
   3  -8   9        5.62       40.28     30.83 o 
   4  -8   9       21.73       54.03     32.94 o 
   5  -8   9       31.98       24.02     36.64 o 
   6  -8   9        7.42       -9.45     23.37 o 
   7  -8   9       28.99       50.27     36.35 o 
  -1  -7   9       31.65       47.34     19.84 o 
   0  -7   9       21.54       18.40     15.34 o 
   1  -7   9       62.63       45.31     17.36 o 
   2  -7   9        1.50       16.42     14.17 o 
   3  -7   9        0.07       13.54     11.57 o 
   4  -7   9       43.14       27.25     32.71 o 
   5  -7   9        0.39        5.87     22.96 o 
   6  -7   9       17.16        4.11     23.43 o 
   7  -7   9        4.45       10.98     26.37 o 
   8  -7   9        0.89       42.87     38.29 o 
   9  -7   9       27.78       33.06     34.06 o 
  -2  -6   9        2.92        6.18     15.52 o 
  -1  -6   9       22.66       53.06     19.70 o 
   0  -6   9       53.35       34.75     16.22 o 
   1  -6   9        3.11       14.61     14.57 o 
   2  -6   9       41.40       52.47     18.90 o 
   3  -6   9       27.10       16.52     12.46 o 
   4  -6   9       18.33       64.30     33.18 o 
   5  -6   9       54.72       82.04     42.34 o 
   6  -6   9        6.78       10.16     19.61 o 
   7  -6   9       19.00       26.07     26.48 o 
   8  -6   9        9.99        5.52     19.50 o 
   9  -6   9       10.95       19.61     27.01 o 
  10  -6   9       30.70       43.75     42.63 o 
  -4  -5   9       15.33       31.01     43.10 o 
  -3  -5   9        0.21       18.38     29.13 o 
  -2  -5   9       85.80       88.65     26.76 o 
  -1  -5   9       46.18       32.86     14.06 o 
   0  -5   9        1.94       11.99     12.24 o 
   1  -5   9       15.40       23.05     23.20 o 
   2  -5   9        0.77       15.45     10.24 o 
   3  -5   9      150.02      147.87     45.04 o 
   4  -5   9        3.81       31.27     13.70 o 
   5  -5   9       11.75       34.24     29.13 o 
   6  -5   9      136.71      161.78     35.59 o 
   7  -5   9        7.59       24.78     28.19 o 
   8  -5   9        2.11        4.70     18.85 o 
   9  -5   9       20.91       58.61     38.41 o 
  10  -5   9        2.70       27.78     22.31 o 
  11  -5   9        8.93        8.40     18.32 o 
  -5  -4   9        7.40       26.37     29.30 o 
  -4  -4   9       78.22      124.79     41.58 o 
  -3  -4   9       84.80      103.29     44.16 o 
  -2  -4   9       30.40       21.56     14.50 o 
  -1  -4   9      299.06      323.14     48.74 o 
   0  -4   9       61.68       60.59     30.48 o 
   1  -4   9       15.34       23.19     14.86 o 
   2  -4   9      373.01      416.59     42.22 o 
   3  -4   9        2.48       19.81     13.93 o 
   4  -4   9       63.62       74.35     26.26 o 
   5  -4   9      227.05      244.30     34.88 o 
   6  -4   9        4.34        8.87     24.19 o 
   7  -4   9       85.27      104.18     31.89 o 
   8  -4   9       78.89      145.58     46.04 o 
   9  -4   9       18.75       56.90     31.83 o 
  10  -4   9       17.04       40.40     33.77 o 
  11  -4   9       15.81        3.99     11.16 o 
  12  -4   9        1.16       33.65     27.07 o 
  -5  -3   9       50.84      105.59     60.54 o 
  -4  -3   9       41.25       24.78     26.37 o 
  -3  -3   9      487.75      613.84     79.22 o 
  -2  -3   9       55.62       78.91     21.13 o 
  -1  -3   9        2.84       27.96     19.31 o 
   0  -3   9      103.78      143.25     45.19 o 
   1  -3   9       80.59       31.77     15.68 o 
   2  -3   9      704.74      650.71     65.62 o 
   3  -3   9      244.59      266.27     23.13 o 
   4  -3   9      495.89      508.70     31.77 o 
   5  -3   9      370.01      332.96     27.02 o 
   6  -3   9       44.98       33.18     23.78 o 
   7  -3   9       17.32       29.83     29.36 o 
   8  -3   9      203.62      267.60     50.62 o 
   9  -3   9      126.07      177.93     36.06 o 
  10  -3   9      125.55      241.94     57.78 o 
  11  -3   9       30.26       52.03     58.02 o 
  12  -3   9       32.04       32.30     27.07 o 
  13  -3   9        2.69       32.71     25.02 o 
  -6  -2   9       33.82       69.94     36.76 o 
  -5  -2   9      130.36      204.18     79.51 o 
  -4  -2   9       52.39       61.25     45.04 o 
  -3  -2   9      167.59      137.35     83.80 o 
  -2  -2   9      435.97      497.62     41.00 o 
  -1  -2   9       36.76       42.86     12.49 o 
   0  -2   9        4.73       11.01      8.01 o 
   1  -2   9     1669.24     1739.50    108.95 o 
   2  -2   9      536.74      567.11     42.03 o 
   3  -2   9      130.22      128.43     21.80 o 
   4  -2   9       13.58        9.52     10.69 o 
   5  -2   9       80.38       72.40     13.96 o 
   6  -2   9      340.99      332.91     23.92 o 
   7  -2   9       28.57       11.63     20.20 o 
   8  -2   9      124.95      147.22     44.51 o 
   9  -2   9       99.69      142.35     26.90 o 
  10  -2   9      112.69       36.41     49.50 o 
  11  -2   9        7.31       34.12     31.65 o 
  12  -2   9        0.07       11.57     19.50 o 
  13  -2   9       20.98       -0.41     16.09 o 
  -7  -1   9        3.21        5.40     24.78 o 
  -6  -1   9      250.89      281.70     58.61 o 
  -5  -1   9       21.23        5.23     13.45 o 
  -4  -1   9       13.62       21.96     28.25 o 
  -3  -1   9       94.55       77.63     60.37 o 
  -2  -1   9      271.16      261.48     26.14 o 
  -1  -1   9       11.48       13.87     10.98 o 
   0  -1   9        2.34       13.27     11.96 o 
   1  -1   9       82.24       99.67     20.36 o 
   2  -1   9      698.86      752.07     31.95 o 
   3  -1   9        1.33       21.29     12.39 o 
   4  -1   9        3.23       28.75     14.45 o 
   5  -1   9       63.19       67.78     19.01 o 
   6  -1   9        1.10       25.97     13.63 o 
   7  -1   9      229.98      206.77     18.03 o 
   8  -1   9        2.87       17.91     20.96 o 
   9  -1   9        8.89       18.26     18.62 o 
  10  -1   9      377.70      379.18     51.27 o 
  11  -1   9       87.52       62.66     32.24 o 
  12  -1   9        5.97        5.70     16.03 o 
  13  -1   9        6.26       11.69     17.03 o 
  -7   0   9      157.85      153.86     51.27 o 
  -6   0   9       37.77       55.55     33.82 o 
  -5   0   9      302.12      261.38     46.63 o 
  -4   0   9      140.70      180.87     35.23 o 
  -3   0   9        4.19       15.62     20.02 o 
  -2   0   9       48.56       54.75     15.84 o 
  -1   0   9        1.93       13.23     13.20 o 
   0   0   9      794.86      922.81     37.13 o 
   1   0   9       50.66       40.28     20.08 o 
   2   0   9       16.16       44.74     17.39 o 
   3   0   9     2158.49     2156.39     71.05 o 
   4   0   9      149.72      150.35     16.32 o 
   5   0   9      141.99      181.48     19.78 o 
   6   0   9      415.64      505.80     20.80 o 
   7   0   9      341.10      292.62     25.03 o 
   8   0   9       23.68       37.41     34.24 o 
   9   0   9       54.59       90.96     29.19 o 
  10   0   9       19.24        2.35     20.02 o 
  11   0   9      162.54      201.30     43.46 o 
  12   0   9      134.96      171.65     50.27 o 
  13   0   9       84.43      143.05     39.17 o 
  -7   1   9       77.67       64.36     60.37 o 
  -6   1   9       38.39       28.11     19.00 o 
  -5   1   9        2.60       13.42     11.34 o 
  -4   1   9      560.83      678.02     72.64 o 
  -3   1   9       28.25       14.97     15.33 o 
  -2   1   9      140.93      138.54     23.99 o 
  -1   1   9       95.87      106.02     19.74 o 
   0   1   9        5.21       24.99     14.02 o 
   1   1   9     1854.06     1749.97     66.88 o 
   2   1   9       56.64       58.95     22.46 o 
   3   1   9      476.47      390.32     24.06 o 
   4   1   9     1777.55     1763.37     57.90 o 
   5   1   9       92.48       74.58     16.56 o 
   6   1   9      154.63      177.29     17.19 o 
   7   1   9        0.42       39.00     14.91 o 
   8   1   9      326.58      278.60     25.28 o 
   9   1   9      256.27      222.91     30.07 o 
  10   1   9        7.49       11.74     20.20 o 
  11   1   9        6.87       12.92     21.20 o 
  12   1   9       59.05       60.31     28.66 o 
  13   1   9       68.29       46.57     27.07 o 
  14   1   9        2.45       13.80     18.44 o 
  -8   2   9       16.53       36.64     32.36 o 
  -7   2   9       20.99       18.34     18.63 o 
  -6   2   9      367.52      339.09     45.62 o 
  -5   2   9        2.04        8.56     11.89 o 
  -4   2   9       13.60       16.15     22.61 o 
  -3   2   9      657.21      649.60     61.37 o 
  -2   2   9       36.22       15.74      8.97 o 
  -1   2   9      515.86      546.12     24.86 o 
   0   2   9      599.93      550.95     43.57 o 
   1   2   9       59.58      104.91     22.80 o 
   2   2   9     1627.56     1375.72     46.25 o 
   3   2   9        2.91       17.65     12.18 o 
   4   2   9       73.08       67.20     17.54 o 
   5   2   9     1440.96     1431.51     46.66 o 
   6   2   9     1222.76     1049.06     44.78 o 
   7   2   9      550.35      536.73     23.67 o 
   8   2   9        0.62       13.97      9.81 o 
   9   2   9       66.64       91.27     21.35 o 
  10   2   9      146.63      128.90     39.40 o 
  11   2   9      157.65      134.42     71.23 o 
  12   2   9       96.38      100.83     55.61 o 
  13   2   9      154.32      142.93     95.48 o 
  14   2   9       39.82       28.13     34.47 o 
  -8   3   9       69.78       53.77     30.15 o 
  -7   3   9      103.09       75.78     32.57 o 
  -6   3   9       18.08       14.93     10.09 o 
  -5   3   9      303.18      324.74     35.11 o 
  -4   3   9      462.51      374.95     49.15 o 
  -3   3   9       30.99       42.46     36.70 o 
  -2   3   9      633.76      603.49     33.09 o 
  -1   3   9        0.11        3.73      7.47 o 
   0   3   9      500.84      488.12     35.59 o 
   1   3   9      190.17      190.69     22.50 o 
   2   3   9      536.91      563.60     25.48 o 
   3   3   9     3233.72     3389.75    150.03 o 
   4   3   9        1.58        7.14     10.73 o 
   5   3   9        2.64       24.74     13.48 o 
   6   3   9     1322.10     1374.69     48.99 o 
   7   3   9       30.69       66.89     17.13 o 
   8   3   9       14.98       11.77     13.74 o 
   9   3   9       11.80       16.67      8.03 o 
  10   3   9      161.22      149.13     31.03 o 
  11   3   9       37.45       58.43     46.33 o 
  12   3   9       62.15       16.15     25.19 o 
  13   3   9        1.94        9.98     18.85 o 
  14   3   9       11.69        9.63     21.85 o 
  -8   4   9        5.85       16.48     17.18 o 
  -7   4   9       68.46       56.02     27.29 o 
  -6   4   9      226.35      204.29     44.61 o 
  -5   4   9        4.81       17.72     24.81 o 
  -4   4   9      434.56      462.80     49.92 o 
  -3   4   9       59.00       99.13     28.36 o 
  -2   4   9        6.15        9.43      6.21 o 
  -1   4   9      724.84      634.02     29.06 o 
   0   4   9       93.67       92.36     19.14 o 
   1   4   9      280.88      283.21     28.70 o 
   2   4   9      220.33      290.37     27.51 o 
   3   4   9       65.78       44.11     13.08 o 
   4   4   9      592.62      518.80     27.74 o 
   5   4   9        0.59       24.95     18.06 o 
   6   4   9       19.47       13.67     10.87 o 
   7   4   9       66.36       75.42     25.89 o 
   8   4   9      135.51      118.73     22.47 o 
   9   4   9        1.42        5.05      6.57 o 
  10   4   9       54.44       77.38     28.19 o 
  11   4   9       89.91       76.40     41.11 o 
  12   4   9       36.22       43.34     26.37 o 
  13   4   9       45.35       45.22     24.78 o 
  14   4   9        3.41        9.75     14.39 o 
  -8   5   9      148.99      105.63     33.94 o 
  -7   5   9       36.22       17.56     13.16 o 
  -6   5   9       11.41       23.79     18.04 o 
  -5   5   9       55.41       68.94     21.17 o 
  -4   5   9        3.98        0.00     21.02 o 
  -3   5   9       18.12       36.64     31.71 o 
  -2   5   9     1587.08     1438.57     52.71 o 
  -1   5   9      311.44      316.23     26.93 o 
   0   5   9      835.82      857.97     42.12 o 
   1   5   9      129.63      179.15     26.64 o 
   2   5   9       47.86       73.85     27.19 o 
   3   5   9      815.92      780.38     35.81 o 
   4   5   9     1716.87     1635.80     56.85 o 
   5   5   9      203.02      184.74     27.89 o 
   6   5   9      757.91      796.90     37.56 o 
   7   5   9      190.95      174.21     25.41 o 
   8   5   9      208.62      293.99     37.79 o 
   9   5   9      167.31      208.84     36.39 o 
  10   5   9      110.78      116.64     40.36 o 
  11   5   9        3.79       15.03     11.08 o 
  12   5   9       29.69       29.71     36.94 o 
  13   5   9        2.31        1.53     12.74 o 
  -8   6   9        9.90       36.33     18.57 o 
  -7   6   9       98.31       74.00     25.95 o 
  -6   6   9        7.94       32.12     18.30 o 
  -5   6   9      103.20      144.81     42.38 o 
  -4   6   9       33.54       45.04     11.89 o 
  -3   6   9       31.06       25.25     31.71 o 
  -2   6   9      678.41      635.51     44.57 o 
  -1   6   9      943.63     1005.23     57.96 o 
   0   6   9       49.41       49.40     17.01 o 
   1   6   9      915.19      907.25     41.30 o 
   2   6   9      374.11      416.48     25.44 o 
   3   6   9     1054.34      955.78     62.83 o 
   4   6   9      316.80      311.44     29.86 o 
   5   6   9      287.53      319.17     31.14 o 
   6   6   9      118.48      111.09     22.87 o 
   7   6   9     1675.75     1639.14     57.38 o 
   8   6   9     1015.82     1136.79     75.67 o 
   9   6   9       10.89       27.96     16.72 o 
  10   6   9      372.27      424.26     41.96 o 
  11   6   9        3.12        9.25     13.82 o 
  12   6   9       17.21       19.06     15.53 o 
  -8   7   9        5.26       11.23     10.87 o 
  -7   7   9       32.65       46.59     27.05 o 
  -6   7   9      140.67      110.95     39.09 o 
  -5   7   9       14.98       19.21     14.84 o 
  -4   7   9      369.17      359.08     40.02 o 
  -3   7   9        9.86       11.16     18.97 o 
  -2   7   9      410.60      392.10     52.21 o 
  -1   7   9     1979.00     1872.93     96.13 o 
   0   7   9      369.24      346.29     48.56 o 
   1   7   9        3.90        8.48     11.53 o 
   2   7   9     1347.71     1056.76     51.04 o 
   3   7   9      294.19      384.68     31.56 o 
   4   7   9      661.53      563.37     46.07 o 
   5   7   9       10.63        5.06     10.45 o 
   6   7   9      917.23      901.29     36.83 o 
   7   7   9     1385.85     1612.20    206.97 o 
   8   7   9     1068.19     1085.90     60.64 o 
   9   7   9      279.78      291.21     39.84 o 
  10   7   9       40.81       73.40     32.04 o 
  11   7   9      160.07      181.81     37.11 o 
  12   7   9        4.61        9.69     15.62 o 
  -8   8   9      132.81       72.01     28.65 o 
  -7   8   9        9.12       15.88     14.06 o 
  -6   8   9       62.39       53.79     21.06 o 
  -5   8   9      394.82      408.36     34.68 o 
  -4   8   9       33.00       22.34     19.16 o 
  -3   8   9     2122.43     2240.42    151.66 o 
  -2   8   9     1974.12     1947.33    178.23 o 
  -1   8   9        5.13        8.05     20.79 o 
   0   8   9     1643.15     1740.39     76.63 o 
   1   8   9      308.85      357.80     41.52 o 
   2   8   9      193.37      136.65     27.95 o 
   3   8   9      517.06      514.83     36.41 o 
   4   8   9      134.33      148.04     51.38 o 
   5   8   9      255.61      241.71     37.00 o 
   6   8   9       46.42       74.23     28.30 o 
   7   8   9      850.00      909.10     72.41 o 
   8   8   9      332.95      325.80     37.23 o 
   9   8   9      381.72      383.58     48.62 o 
  10   8   9      463.92      390.57     64.01 o 
  11   8   9      184.42      212.64     59.08 o 
  12   8   9        0.93       13.39     14.15 o 
  -8   9   9        5.10       14.69      8.78 o 
  -7   9   9       35.72       24.08     14.18 o 
  -6   9   9       24.24       29.02     19.21 o 
  -5   9   9       62.09       74.62     27.01 o 
  -4   9   9      881.88      880.01     77.11 o 
  -3   9   9        0.03       25.03     17.13 o 
  -2   9   9      299.38      303.54     38.99 o 
  -1   9   9      485.03      554.94     61.84 o 
   0   9   9        1.51        3.23     15.15 o 
   1   9   9     1590.82     1505.56     78.10 o 
   2   9   9      242.38      257.91     36.41 o 
   3   9   9      100.42      149.45     40.99 o 
   4   9   9      333.67      294.26     40.23 o 
   5   9   9      934.06     1035.94    101.59 o 
   6   9   9      338.05      390.10     42.40 o 
   7   9   9      431.95      369.72     77.28 o 
   8   9   9       87.01      125.67     37.05 o 
   9   9   9       78.22       36.53     27.01 o 
  10   9   9       47.67       44.34     34.29 o 
  11   9   9       11.92       19.20     29.24 o 
  12   9   9       12.19       15.86     25.78 o 
  -7  10   9        3.52       12.00     11.87 o 
  -6  10   9      662.14      668.29    181.53 o 
  -5  10   9      241.88      197.68     36.96 o 
  -4  10   9       23.66       21.67     17.90 o 
  -3  10   9      429.81      454.10     52.65 o 
  -2  10   9      321.44      337.68     31.42 o 
  -1  10   9        2.24       -4.64     18.26 o 
   0  10   9        1.44       20.26     31.36 o 
   1  10   9      103.10      121.68     28.42 o 
   2  10   9      140.18      121.26     23.31 o 
   3  10   9      246.22      261.14     39.34 o 
   4  10   9      126.57      173.06     36.70 o 
   5  10   9      163.80      174.70     43.87 o 
   6  10   9       23.92       36.76     22.43 o 
   7  10   9       88.94      117.80     42.52 o 
   8  10   9        5.53       14.03     23.08 o 
   9  10   9      189.55      181.87     73.05 o 
  10  10   9       42.38       49.86     31.30 o 
  11  10   9       17.49       18.56     16.85 o 
  -7  11   9        0.86        9.74     13.79 o 
  -6  11   9        1.68       18.34     14.32 o 
  -5  11   9      220.56      268.62     56.90 o 
  -4  11   9       13.33        8.21      9.18 o 
  -3  11   9        0.79        9.22      7.54 o 
  -2  11   9      106.59      103.40     24.65 o 
  -1  11   9      302.33      316.56     28.69 o 
   0  11   9      281.19      275.59     40.52 o 
   1  11   9       46.01       55.90     23.49 o 
   2  11   9        1.78       -6.11     18.44 o 
   3  11   9     1151.19     1145.76     91.43 o 
   4  11   9      100.50      157.32     42.52 o 
   5  11   9       60.94       43.98     36.82 o 
   6  11   9      113.94      140.82     39.99 o 
   7  11   9      296.00      408.83     46.27 o 
   9  11   9       23.37       20.38     16.38 o 
  10  11   9       25.49       17.21     26.13 o 
  11  11   9        1.28       23.96     26.31 o 
  -6  12   9        7.15        8.63     17.90 o 
  -5  12   9       32.19       35.91     19.76 o 
  -4  12   9      204.04      262.68     31.83 o 
  -3  12   9        8.24       16.55     24.43 o 
  -2  12   9       35.40       29.59     14.55 o 
  -1  12   9      184.82      232.52     32.32 o 
   0  12   9      107.22      130.25     29.62 o 
   1  12   9      260.66      323.26     40.58 o 
   2  12   9        0.04       13.51     20.67 o 
   3  12   9       60.03       21.85     24.25 o 
   4  12   9      111.54      130.07     35.12 o 
   5  12   9       33.16       16.09     31.30 o 
   6  12   9      146.47      190.50     45.92 o 
   7  12   9        0.04        1.64     18.44 o 
   8  12   9      336.77      354.75     90.32 o 
   9  12   9        4.54        7.11     19.09 o 
  10  12   9       18.06       16.85     20.49 o 
  -6  13   9        9.88       11.44     11.10 o 
  -5  13   9        0.15        2.94     13.37 o 
  -4  13   9        2.65        4.97     13.10 o 
  -3  13   9      181.26      205.96     51.76 o 
  -2  13   9        3.60       16.75     14.70 o 
  -1  13   9       32.00       29.44     14.74 o 
   0  13   9       53.11       52.00     28.94 o 
   1  13   9      195.76      193.63     28.98 o 
   2  13   9      254.73      260.51     42.26 o 
   3  13   9        3.45       10.20     12.07 o 
   4  13   9       16.88       48.51     24.37 o 
   5  13   9       47.16       27.60     25.60 o 
   6  13   9      109.16      140.35     36.76 o 
   7  13   9       92.08       52.26     34.47 o 
   8  13   9       39.02       23.37     38.23 o 
   9  13   9       33.17       48.74     35.53 o 
  -5  14   9       28.24       43.24     19.86 o 
  -4  14   9        0.90       19.20     14.73 o 
  -3  14   9       11.64       24.06     15.59 o 
  -2  14   9      164.06      191.36     38.56 o 
  -1  14   9        0.21        5.66      7.80 o 
   0  14   9       31.22       26.53     12.74 o 
   1  14   9      121.51      131.49     27.41 o 
   2  14   9       82.40       69.77     33.37 o 
   3  14   9        3.93       18.61     10.32 o 
   4  14   9        5.73       -2.70     24.19 o 
   5  14   9       68.46       65.42     35.70 o 
   6  14   9       18.30       38.23     27.19 o 
   7  14   9       17.78       39.23     50.91 o 
   8  14   9       30.17       44.45     33.77 o 
  -3  15   9        0.69        9.00     13.74 o 
  -2  15   9        3.41        6.36     11.24 o 
  -1  15   9       79.92       72.44     21.27 o 
   0  15   9       58.21       47.95     17.46 o 
   1  15   9       13.99       16.62      9.90 o 
   2  15   9        0.20        6.35      6.63 o 
   3  15   9      149.96       91.73     53.67 o 
   4  15   9      152.56      198.60     53.14 o 
   5  15   9        3.80       -2.41     24.02 o 
   6  15   9        7.65       10.10     24.31 o 
  -1  16   9       18.78       18.35     12.56 o 
   0  16   9       11.80       17.19      8.80 o 
   1  16   9       10.61       23.07     12.35 o 
   2  16   9        0.55       10.52     14.02 o 
   3  16   9        0.10       19.60     16.14 o 
   4  16   9      209.43      262.65     46.21 o 
   1  -7  10        4.82       11.72     10.03 o 
   2  -7  10       13.57        4.78     12.93 o 
   3  -7  10       32.12       33.59     30.07 o 
   4  -7  10        0.06       -1.12     22.08 o 
   5  -7  10        6.40       53.85     28.48 o 
   6  -7  10       21.19       10.92     22.73 o 
   7  -7  10       10.28       11.80     27.07 o 
   8  -7  10        0.15       18.15     22.49 o 
  -1  -6  10       38.58       48.22     18.32 o 
   0  -6  10        0.53       13.76     13.77 o 
   1  -6  10        0.65       -2.90     13.02 o 
   2  -6  10        0.37        3.00     11.37 o 
   3  -6  10       29.34       16.50     18.76 o 
   4  -6  10        0.32        2.00     19.61 o 
   5  -6  10        0.49       15.97     22.55 o 
   6  -6  10       26.81       25.07     24.43 o 
   7  -6  10        8.78       31.95     26.66 o 
   8  -6  10        0.13       12.86     31.59 o 
   9  -6  10        0.09       -0.70     24.78 o 
  -2  -5  10        0.62        4.07     12.69 o 
  -1  -5  10       14.56       14.24     13.05 o 
   0  -5  10       37.56       24.09     12.93 o 
   1  -5  10       27.97       16.59     15.43 o 
   2  -5  10        1.25        3.99      9.69 o 
   3  -5  10        0.17       18.47     12.54 o 
   4  -5  10      116.26      135.43     37.73 o 
   5  -5  10       16.62       46.51     31.36 o 
   6  -5  10       52.98       29.01     26.60 o 
   7  -5  10       14.32       -5.23     19.55 o 
   8  -5  10       42.77       11.57     31.06 o 
   9  -5  10      129.43      101.06     86.50 o 
  10  -5  10        1.98       10.98     28.07 o 
  11  -5  10        9.82        7.28     22.26 o 
  -3  -4  10        1.42       11.57     28.60 o 
  -2  -4  10       63.37       76.00     28.57 o 
  -1  -4  10        2.99       12.95     11.59 o 
   0  -4  10      110.93      111.49     20.53 o 
   1  -4  10       80.81      117.10     23.49 o 
   2  -4  10      177.59      169.28     27.65 o 
   3  -4  10       79.80       99.36     21.59 o 
   4  -4  10        9.55       56.83     24.37 o 
   5  -4  10      118.05       75.34     35.18 o 
   6  -4  10       49.79       57.14     43.16 o 
   7  -4  10        0.08       -5.29     13.27 o 
   8  -4  10       63.46       58.78     41.64 o 
   9  -4  10        7.10       29.60     21.32 o 
  10  -4  10      186.85      188.68     71.35 o 
  11  -4  10        0.27       22.08     25.66 o 
  -4  -3  10       20.29       31.77     31.77 o 
  -3  -3  10      127.68      121.79     55.02 o 
  -2  -3  10       42.43       52.44     22.38 o 
  -1  -3  10      156.53      157.84     28.64 o 
   0  -3  10        6.01       13.64     12.80 o 
   1  -3  10      105.26      127.07     31.98 o 
   2  -3  10      264.33      305.73     29.75 o 
   3  -3  10      159.10      198.25     30.64 o 
   4  -3  10       77.21       81.38     26.63 o 
   5  -3  10       53.07       86.61     18.60 o 
   6  -3  10       74.88      107.70     69.59 o 
   7  -3  10       84.40       86.85     33.77 o 
   8  -3  10       44.76       83.86     34.41 o 
   9  -3  10       92.71      152.33     36.94 o 
  10  -3  10       13.47       20.02     15.68 o 
  11  -3  10       91.53      120.79     84.33 o 
  12  -3  10        0.77        6.75     14.15 o 
  -5  -2  10      134.95      187.92     58.37 o 
  -4  -2  10        4.55       33.00     25.37 o 
  -3  -2  10       54.58       68.82     41.99 o 
  -2  -2  10      107.67      124.88     24.94 o 
  -1  -2  10       49.46       62.04     22.87 o 
   0  -2  10      154.96      127.67     21.14 o 
   1  -2  10      164.43      182.79     29.47 o 
   2  -2  10      921.02      999.76     54.27 o 
   3  -2  10      174.68      176.51     26.57 o 
   4  -2  10      108.18      153.89     54.20 o 
   5  -2  10       46.43       61.99     19.27 o 
   6  -2  10       26.76       24.22     10.44 o 
   7  -2  10      215.24      174.29     48.21 o 
   8  -2  10       21.63       16.27     22.78 o 
   9  -2  10       15.47       26.07     35.06 o 
  10  -2  10      263.89      245.88     58.96 o 
  11  -2  10      103.36      103.18     68.41 o 
  12  -2  10       28.43       11.33     18.03 o 
  13  -2  10       28.99       22.90     17.79 o 
  -5  -1  10        3.92       10.45     26.48 o 
  -4  -1  10      186.94      191.26     64.83 o 
  -3  -1  10      229.88      199.07     49.68 o 
  -2  -1  10       10.17       27.29     14.95 o 
  -1  -1  10      630.58      616.94     40.44 o 
   0  -1  10        1.79       27.74     16.94 o 
   1  -1  10      241.67      316.95     24.80 o 
   2  -1  10       66.04      112.91     22.81 o 
   3  -1  10      517.06      428.55     52.09 o 
   4  -1  10      262.56      237.30     25.87 o 
   5  -1  10        4.36        9.25     10.69 o 
   6  -1  10       39.27       55.65     20.26 o 
   7  -1  10        7.74       10.04     24.31 o 
   8  -1  10       40.52       74.70     33.71 o 
   9  -1  10        2.66      -14.09     21.61 o 
  10  -1  10        9.19       18.79     25.19 o 
  11  -1  10       40.60       75.99     36.70 o 
  12  -1  10        0.03       -0.76     16.38 o 
  13  -1  10        0.93       16.27     17.09 o 
  -6   0  10      194.58      191.15     87.67 o 
  -5   0  10       16.29       30.95     23.72 o 
  -4   0  10       73.42       70.06     38.64 o 
  -3   0  10      538.91      519.18     51.85 o 
  -2   0  10       15.22       13.22      8.04 o 
  -1   0  10       12.44       22.77     11.05 o 
   0   0  10      246.50      254.33     25.52 o 
   1   0  10       39.38       34.34     15.26 o 
   2   0  10       43.77       56.40     19.34 o 
   3   0  10        3.02       26.32     17.41 o 
   4   0  10       27.93       11.74     16.21 o 
   5   0  10     1242.67     1275.84     60.90 o 
   6   0  10     1138.21     1038.59     71.67 o 
   7   0  10        8.23        7.74      7.13 o 
   8   0  10      241.66      296.20     38.41 o 
   9   0  10      104.30      168.07     47.39 o 
  10   0  10       16.44        4.35     21.38 o 
  11   0  10        4.31       26.43     25.19 o 
  12   0  10       29.44       68.82     40.17 o 
  13   0  10        2.01       33.53     26.66 o 
  -6   1  10        2.09        8.75     28.13 o 
  -5   1  10      125.97      120.99     27.54 o 
  -4   1  10        6.69        4.58     18.50 o 
  -3   1  10       86.80      106.23     37.64 o 
  -2   1  10      574.40      602.41     39.37 o 
  -1   1  10      180.89      218.14     19.71 o 
   0   1  10       16.86       17.71     12.68 o 
   1   1  10        1.48       29.74     21.34 o 
   2   1  10     1603.26     1687.34     54.45 o 
   3   1  10      697.98      631.99     29.32 o 
   4   1  10        7.00       10.59     10.72 o 
   5   1  10      660.65      591.53     32.46 o 
   6   1  10      268.60      305.74     25.00 o 
   7   1  10        1.61        4.64      8.45 o 
   8   1  10        3.55        8.78      8.15 o 
   9   1  10        6.04        4.76     22.02 o 
  10   1  10      293.11      307.24     43.98 o 
  11   1  10        4.77       33.59     33.18 o 
  12   1  10        7.60       19.09     24.02 o 
  13   1  10       15.31       31.65     27.01 o 
  -7   2  10       76.53       75.46     47.04 o 
  -6   2  10       52.77       56.70     28.34 o 
  -5   2  10        7.19       22.53     14.30 o 
  -4   2  10       88.01      141.52     45.92 o 
  -3   2  10      118.88      103.65     41.99 o 
  -2   2  10        7.19       17.56     13.51 o 
  -1   2  10       56.55       60.90     27.81 o 
   0   2  10      639.89      630.88     29.87 o 
   1   2  10      954.48      952.50     35.61 o 
   2   2  10      203.34      264.14     29.23 o 
   3   2  10      744.91      604.14     39.48 o 
   4   2  10      213.86      204.41     20.85 o 
   5   2  10        5.78       20.89      9.84 o 
   6   2  10       62.51       84.56     14.44 o 
   7   2  10        2.57        7.07      8.38 o 
   8   2  10      635.30      628.03     36.62 o 
   9   2  10       29.11        6.87     22.90 o 
  10   2  10        0.47       14.33     20.91 o 
  11   2  10      210.97      250.22     58.14 o 
  12   2  10        7.24       12.04     19.55 o 
  13   2  10       17.69        3.46      8.93 o 
  -7   3  10       21.54       25.42     16.89 o 
  -6   3  10       25.16       30.02     19.44 o 
  -5   3  10       35.73       45.86     32.24 o 
  -4   3  10       62.26       22.96     22.37 o 
  -3   3  10      101.20      120.68     81.16 o 
  -2   3  10      139.93      171.35     28.01 o 
  -1   3  10       15.05       29.66     24.11 o 
   1   3  10      950.30     1038.68     36.77 o 
   2   3  10      318.18      284.96     23.41 o 
   3   3  10      229.61      215.64     18.95 o 
   4   3  10     1786.04     1802.99     60.34 o 
   5   3  10       54.79       31.41     15.87 o 
   6   3  10       61.44       50.57     17.18 o 
   7   3  10       25.97       40.75     15.68 o 
   8   3  10      177.56      234.90     31.98 o 
   9   3  10      338.50      329.93     26.57 o 
  10   3  10      163.11      144.75     78.57 o 
  11   3  10        1.71        4.40     20.79 o 
  12   3  10       88.45      104.06     58.14 o 
  13   3  10       16.74       16.62     17.38 o 
  -7   4  10      130.45      107.93     49.49 o 
  -6   4  10       79.17       67.58     37.60 o 
  -5   4  10       90.03       90.07     37.17 o 
  -4   4  10      206.76      146.05     36.88 o 
  -3   4  10      514.05      552.12     57.20 o 
  -2   4  10       12.28       16.96     10.74 o 
  -1   4  10      447.56      463.86     39.82 o 
   0   4  10      648.43      709.32     36.94 o 
   1   4  10      545.87      587.75     27.12 o 
   2   4  10      492.77      428.59     34.69 o 
   3   4  10       16.39       17.69     13.26 o 
   4   4  10       77.05       94.44     16.61 o 
   5   4  10      393.60      397.59     31.58 o 
   6   4  10      199.21      144.65     17.37 o 
   7   4  10     2961.36     3003.84    136.38 o 
   8   4  10       44.41       36.59     24.87 o 
   9   4  10       30.86       41.48     19.09 o 
  10   4  10      323.83      308.83     31.15 o 
  11   4  10        1.65       38.58     42.22 o 
  12   4  10       27.52       17.73     20.85 o 
  13   4  10      130.56       73.64     78.75 o 
  -7   5  10       14.23       36.34     22.72 o 
  -6   5  10      280.13      256.72     60.27 o 
  -5   5  10       40.24       76.80     31.32 o 
  -4   5  10      257.40      266.66     55.38 o 
  -3   5  10        4.25       10.81     20.91 o 
  -2   5  10     1048.52     1047.67     51.98 o 
  -1   5  10      153.48      119.52     25.49 o 
   0   5  10      808.97      815.38     40.49 o 
   1   5  10       16.22       12.41      5.59 o 
   2   5  10      670.77      625.90     64.41 o 
   3   5  10      243.09      290.70     24.40 o 
   4   5  10      163.86      175.68     31.18 o 
   5   5  10        0.75       -0.46     11.03 o 
   6   5  10      856.58      926.18     34.89 o 
   7   5  10      319.93      350.36     30.61 o 
   8   5  10      114.96      110.34     23.97 o 
   9   5  10       64.06      116.55     43.89 o 
  10   5  10       30.11        8.80     12.38 o 
  11   5  10      148.04       86.38     63.95 o 
  12   5  10        2.81       12.80      8.57 o 
  13   5  10        2.36       20.32     21.61 o 
  -7   6  10        0.05       14.49     15.18 o 
  -6   6  10        4.10       13.38     13.00 o 
  -5   6  10      140.00      109.82     39.41 o 
  -4   6  10      316.57      339.95     81.10 o 
  -3   6  10      696.44      846.97    142.11 o 
  -2   6  10      724.18      716.08     58.61 o 
  -1   6  10      661.29      618.57     42.37 o 
   0   6  10      215.84      245.59     23.75 o 
   1   6  10        5.72       42.68     18.54 o 
   2   6  10       42.15       48.87     18.58 o 
   3   6  10       34.66       35.89     19.00 o 
   4   6  10      814.35      779.92     41.76 o 
   5   6  10       66.83       67.71     16.14 o 
   6   6  10       37.42       44.66     18.29 o 
   7   6  10     1219.55     1208.66     79.52 o 
   8   6  10      401.25      425.77     58.70 o 
   9   6  10      534.03      517.73     52.23 o 
  10   6  10       57.36       87.59     25.39 o 
  11   6  10        1.83       16.96     13.56 o 
  12   6  10        2.17        9.45     11.22 o 
  13   6  10        0.13        4.64      8.98 o 
  -7   7  10       49.37       78.92     29.23 o 
  -6   7  10       32.26       34.36     17.36 o 
  -5   7  10        1.38       12.21     12.63 o 
  -4   7  10      356.12      354.41     47.19 o 
  -3   7  10      703.60      707.56    115.57 o 
  -2   7  10      408.78      454.34     49.80 o 
  -1   7  10      396.47      388.05     44.22 o 
   0   7  10     1562.51     1471.50    108.17 o 
   1   7  10      551.30      522.68     30.17 o 
   2   7  10        3.47        8.94     13.18 o 
   3   7  10      506.56      468.68     51.30 o 
   4   7  10        2.01       10.31      9.74 o 
   5   7  10     1405.98     1297.40     70.60 o 
   6   7  10     1065.38     1077.75     42.58 o 
   7   7  10      194.16      194.12     30.02 o 
   8   7  10      754.16      822.87     65.71 o 
   9   7  10       71.76       51.28     22.67 o 
  10   7  10      338.43      371.24     29.14 o 
  11   7  10       23.21       36.60     18.97 o 
  12   7  10       74.71       52.97     33.06 o 
  -7   8  10       46.75       28.68     23.61 o 
  -6   8  10      138.36      144.66     47.93 o 
  -5   8  10      133.36      111.19     37.78 o 
  -4   8  10       41.03       44.10     22.67 o 
  -3   8  10      575.52      597.16     97.54 o 
  -2   8  10      331.84      339.01     45.63 o 
  -1   8  10       30.07       47.21     37.76 o 
   0   8  10       37.99       45.86     37.70 o 
   1   8  10      838.69      919.55     57.43 o 
   2   8  10       15.57       12.80     12.21 o 
   3   8  10     1085.77     1085.65     41.91 o 
   4   8  10      262.75      224.42     35.61 o 
   5   8  10      154.79      152.94     29.71 o 
   6   8  10      389.04      429.95     32.18 o 
   7   8  10       12.49        1.56     11.36 o 
   8   8  10      168.22      132.71     48.04 o 
   9   8  10      335.97      384.56     34.51 o 
  10   8  10       52.18       32.59     29.89 o 
  11   8  10      227.70      233.49     59.55 o 
  12   8  10      100.93       76.28     63.77 o 
  -7   9  10       13.16       25.01     13.34 o 
  -6   9  10        0.50        8.01     16.15 o 
  -5   9  10      392.35      466.41     52.56 o 
  -4   9  10       81.84      117.68     46.66 o 
  -3   9  10       26.82       36.30     25.69 o 
  -2   9  10      277.91      283.87     50.33 o 
  -1   9  10     1319.70     1449.24    105.29 o 
   0   9  10       88.90       89.44     28.36 o 
   1   9  10      103.79       84.09     36.88 o 
   2   9  10      904.76     1003.82    100.65 o 
   3   9  10      105.24      130.66     35.06 o 
   4   9  10      437.28      444.30     49.92 o 
   5   9  10        2.39       -1.00     15.62 o 
   6   9  10       18.43       31.65     26.31 o 
   7   9  10      413.63      406.37     51.15 o 
   8   9  10        5.52       12.45     27.89 o 
   9   9  10        0.89       14.56     18.03 o 
  10   9  10       66.31       42.52     30.24 o 
  11   9  10        4.80       31.59     18.73 o 
  12   9  10       47.64       19.61     33.41 o 
  -7  10  10        2.62       13.90     11.81 o 
  -6  10  10       61.99       76.06     27.67 o 
  -5  10  10      178.02      193.25     50.80 o 
  -4  10  10      151.75      171.35     39.21 o 
  -3  10  10      169.13      165.04     35.49 o 
  -2  10  10      142.84      138.24     33.39 o 
  -1  10  10     1186.41     1411.19    238.30 o 
   0  10  10       59.80       24.14     23.02 o 
   1  10  10        2.54       18.15     20.44 o 
   2  10  10       83.46      158.61     38.29 o 
   3  10  10      549.60      627.23     64.18 o 
   4  10  10      101.41      110.34     35.53 o 
   5  10  10       17.12       17.56     22.61 o 
   6  10  10      156.42      198.96     95.95 o 
   7  10  10       32.22       69.59     33.00 o 
   8  10  10      334.55      339.31     48.86 o 
   9  10  10        0.93       24.19     27.89 o 
  10  10  10       12.88       -1.41     17.15 o 
  11  10  10       93.30       68.53     68.24 o 
  -6  11  10       42.69       49.46     31.98 o 
  -5  11  10       12.54       16.88     16.25 o 
  -4  11  10        0.94       24.72     18.42 o 
  -3  11  10       92.71      118.87     48.36 o 
  -2  11  10       47.86       39.87     24.54 o 
  -1  11  10       78.28       51.94     22.39 o 
   0  11  10       15.65       29.48     33.77 o 
   1  11  10      469.77      514.18     55.14 o 
   2  11  10        0.86        1.70     23.55 o 
   3  11  10        0.37       21.61     24.90 o 
   4  11  10      240.75      284.57     48.56 o 
   5  11  10       21.57       40.75     34.12 o 
   6  11  10       31.25       49.39     29.83 o 
   7  11  10      210.49      187.45     40.87 o 
   8  11  10       10.61       12.27     20.91 o 
   9  11  10       98.33       69.06     47.21 o 
  10  11  10        0.71       12.10     17.56 o 
  11  11  10       41.09       26.48     23.31 o 
  -6  12  10       61.72       76.86     29.15 o 
  -5  12  10       18.10       28.63     25.19 o 
  -4  12  10       22.97       15.80     25.60 o 
  -3  12  10       30.86       29.48     19.17 o 
  -2  12  10      288.06      252.23     34.12 o 
  -1  12  10       16.00       10.53     11.85 o 
   0  12  10       62.64       44.38     23.02 o 
   1  12  10       11.90       22.14     25.02 o 
   2  12  10      499.41      594.87     72.05 o 
   3  12  10       17.47       31.65     25.43 o 
   4  12  10       78.57      131.48     37.05 o 
   5  12  10      155.13      187.09     35.29 o 
   6  12  10       45.67       57.02     39.76 o 
   7  12  10       74.20       95.66     42.57 o 
   8  12  10       42.36       49.03     40.17 o 
   9  12  10       45.46       36.00     26.43 o 
  10  12  10       57.84       99.07     38.99 o 
  -5  13  10       85.35       45.51     34.65 o 
  -4  13  10        2.14       15.00     19.08 o 
  -3  13  10        2.36       12.24     15.48 o 
  -2  13  10       28.80       36.13     16.19 o 
  -1  13  10       87.56      122.62     30.02 o 
   0  13  10       35.96       52.30     25.26 o 
   1  13  10       35.39       34.79     21.62 o 
   2  13  10        9.92       17.44     23.31 o 
   3  13  10      477.36      517.82     91.73 o 
   4  13  10        7.24       44.04     30.13 o 
   5  13  10       34.07       12.10     30.77 o 
   6  13  10       60.45       60.43     87.67 o 
   7  13  10       57.24      107.99     48.80 o 
   8  13  10       69.68       29.42     32.12 o 
   9  13  10        5.79       13.15     26.54 o 
  -4  14  10       72.48       64.25     31.24 o 
  -3  14  10       18.60       26.07     16.74 o 
  -2  14  10        0.13        8.41      8.00 o 
  -1  14  10       35.17       39.12     15.50 o 
   0  14  10       46.92       35.11     22.97 o 
   1  14  10      205.43      211.69     49.41 o 
   2  14  10       50.05       28.01     22.73 o 
   3  14  10       11.21       21.20     11.96 o 
   4  14  10      373.78      345.10     64.23 o 
   5  14  10        6.97       15.33      9.28 o 
   6  14  10       28.13       46.22     26.84 o 
   7  14  10       29.84       67.18     44.28 o 
   8  14  10       22.27       16.09     22.73 o 
  -3  15  10       69.59       62.56     22.91 o 
  -2  15  10        7.83       28.06     21.29 o 
  -1  15  10        3.26       12.94     13.20 o 
   0  15  10       79.37       81.80     19.60 o 
   1  15  10        4.43        7.77     12.17 o 
   2  15  10       73.55       46.98     21.98 o 
   3  15  10      120.17      107.76     65.12 o 
   4  15  10        0.10        5.93     20.14 o 
   5  15  10       88.17      144.40     41.99 o 
   6  15  10        0.06      -10.10     24.84 o 
   0  16  10       21.25       12.08     13.82 o 
   1  16  10       21.52       24.22     13.22 o 
   2  16  10        6.31       18.88     19.48 o 
   3  16  10        4.04       -6.64     20.44 o 
   2  -6  11       47.24       34.27     15.85 o 
   3  -6  11        0.77       15.91     21.20 o 
   4  -6  11        0.05       17.79     26.01 o 
   5  -6  11       34.19       39.34     29.30 o 
   6  -6  11       13.09       33.88     30.83 o 
   7  -6  11        3.24       13.39     21.85 o 
   8  -6  11       32.09       16.15     16.74 o 
   0  -5  11       25.22       18.33     15.38 o 
   1  -5  11      161.43      130.68     24.36 o 
   2  -5  11        6.84       11.53     13.16 o 
   3  -5  11       41.70       25.29     15.11 o 
   4  -5  11       28.83       26.90     24.14 o 
   5  -5  11        9.04        9.98     21.32 o 
   6  -5  11        2.26       18.67     24.14 o 
   7  -5  11        0.08       11.22     24.02 o 
   8  -5  11        1.52        8.16     25.37 o 
   9  -5  11       73.25       84.44     38.64 o 
  -2  -4  11       40.11       23.55     27.25 o 
  -1  -4  11       44.65       42.78     17.35 o 
   0  -4  11        9.01        1.39     11.23 o 
   1  -4  11        0.36       16.58     12.68 o 
   2  -4  11      128.74      107.73     27.98 o 
   3  -4  11        5.26       15.35     10.94 o 
   4  -4  11       71.01       77.54     31.83 o 
   5  -4  11        1.41       31.01     25.60 o 
   6  -4  11        0.07       19.97     25.49 o 
   7  -4  11       41.79       23.25     22.67 o 
   8  -4  11        0.09       36.06     28.36 o 
   9  -4  11       23.96       29.13     33.24 o 
  10  -4  11       50.82      126.14     43.40 o 
  -3  -3  11       42.26       40.58     38.76 o 
  -2  -3  11       18.55       54.14     34.12 o 
  -1  -3  11       12.80        9.75     11.40 o 
   0  -3  11       65.58       90.03     25.96 o 
   1  -3  11       66.20       57.38     20.22 o 
   2  -3  11        0.41       19.46     17.54 o 
   3  -3  11      186.24      222.13     32.60 o 
   4  -3  11        3.71        5.13      9.06 o 
   5  -3  11      105.05      102.76     26.79 o 
   6  -3  11        0.25       29.42     30.89 o 
   7  -3  11        0.15       24.37     24.96 o 
   8  -3  11      104.67      179.69     37.58 o 
   9  -3  11        1.86       25.31     30.54 o 
  10  -3  11       32.91       16.85     22.37 o 
  11  -3  11        9.46       26.01     33.00 o 
  -3  -2  11       53.26       87.62     42.63 o 
  -2  -2  11      150.09      217.16     82.57 o 
  -1  -2  11       27.29       32.05     18.60 o 
   0  -2  11      165.05      243.32     39.51 o 
   1  -2  11      140.21      131.71     26.27 o 
   2  -2  11        6.52       11.41     13.50 o 
   3  -2  11       21.87       27.84     15.84 o 
   4  -2  11      528.31      572.66     47.50 o 
   5  -2  11       14.40       22.89     13.54 o 
   6  -2  11      167.83      195.14     31.95 o 
   7  -2  11      114.06      142.35     46.22 o 
   8  -2  11       56.66       71.76     32.83 o 
   9  -2  11        3.15       -0.41     20.55 o 
  10  -2  11       29.60       41.28     35.18 o 
  11  -2  11        5.39       10.81     18.26 o 
  12  -2  11       94.49      115.27     37.99 o 
  -4  -1  11       10.21        8.63     25.96 o 
  -3  -1  11      212.39      215.99     88.38 o 
  -2  -1  11        3.85       11.57     16.62 o 
  -1  -1  11       38.86       35.29     22.17 o 
   0  -1  11      149.34      196.53     26.60 o 
   1  -1  11        2.60       23.35     14.40 o 
   2  -1  11      693.25      752.04     49.95 o 
   3  -1  11        2.17       14.19     12.92 o 
   4  -1  11      175.82      181.57     30.99 o 
   5  -1  11      767.85      685.49     46.48 o 
   6  -1  11        0.27       11.07     10.62 o 
   7  -1  11       61.93       63.19     36.12 o 
   8  -1  11       40.43       20.32     21.96 o 
   9  -1  11        0.29        5.70     19.91 o 
  10  -1  11       20.15       17.73     19.26 o 
  11  -1  11       29.92      114.63     45.86 o 
  12  -1  11       13.28       13.15     21.49 o 
  -5   0  11       71.21      153.27     49.62 o 
  -4   0  11       12.96       23.90     42.10 o 
  -3   0  11       10.60       46.57     39.99 o 
  -2   0  11       11.49       18.56     22.96 o 
  -1   0  11      115.19      156.71     24.64 o 
   0   0  11      265.44      291.49     28.63 o 
   1   0  11       54.31       39.20     17.68 o 
   2   0  11        9.08        9.56     11.38 o 
   3   0  11       89.77       52.80     28.13 o 
   4   0  11       35.18       10.14     13.95 o 
   5   0  11       42.04       36.86     17.07 o 
   6   0  11      346.13      315.18     26.23 o 
   7   0  11      132.15       97.30     20.23 o 
   8   0  11       23.33       44.04     23.31 o 
   9   0  11        6.61       30.60     28.36 o 
  10   0  11      108.16       93.78     34.00 o 
  11   0  11       56.83       62.13     33.59 o 
  12   0  11        0.47       47.16     27.83 o 
  13   0  11        3.07        9.22     19.14 o 
  -5   1  11       42.89       52.56     26.66 o 
  -4   1  11      125.68      147.51     49.33 o 
  -3   1  11       21.17       24.37     27.78 o 
  -2   1  11       12.01       55.44     42.81 o 
  -1   1  11       88.80       91.76     17.70 o 
   0   1  11       23.98       25.92     11.49 o 
   1   1  11        5.71       12.88     11.22 o 
   2   1  11       34.88       66.59     18.77 o 
   3   1  11       31.65       23.71     14.54 o 
   4   1  11      436.77      414.72     28.59 o 
   5   1  11        5.01       22.44     15.28 o 
   6   1  11      131.14      158.78     17.78 o 
   7   1  11      318.32      209.54     37.73 o 
   8   1  11       89.47       70.88     30.95 o 
   9   1  11       25.00       27.01     31.18 o 
  10   1  11        6.68       18.62     25.25 o 
  11   1  11       24.78       13.62     20.08 o 
  12   1  11       36.04      114.92     47.16 o 
  13   1  11       26.20       71.29     29.89 o 
  -6   2  11       77.64       52.97     29.83 o 
  -5   2  11       27.35       17.77     14.12 o 
  -4   2  11       25.98        2.58     14.03 o 
  -3   2  11      237.82      289.98     59.49 o 
  -2   2  11       39.14       37.58     32.77 o 
  -1   2  11       15.85       22.69     11.97 o 
   0   2  11       75.33       71.29     24.29 o 
   1   2  11        9.29        8.96      6.78 o 
   2   2  11      978.26     1052.80     75.17 o 
   3   2  11       92.85       70.28     21.78 o 
   4   2  11       26.53       82.55     18.77 o 
   5   2  11     1267.37     1223.46     83.95 o 
   6   2  11     1020.94      850.29     57.05 o 
   7   2  11        1.24        2.43      8.43 o 
   8   2  11       50.68       72.93     18.44 o 
   9   2  11      211.59      191.09     38.88 o 
  10   2  11       14.89       38.70     29.48 o 
  11   2  11        3.82       48.92     32.47 o 
  12   2  11        5.01       29.54     24.55 o 
  13   2  11       34.87       22.67     18.03 o 
  -6   3  11       16.61       22.88     13.84 o 
  -5   3  11       89.09      107.64     55.88 o 
  -4   3  11        1.31       10.92     13.27 o 
  -3   3  11      217.78      175.23     33.18 o 
  -2   3  11     1463.27     1517.54    434.09 o 
  -1   3  11        1.43       -1.57      8.31 o 
   0   3  11      100.04       91.64     14.24 o 
   1   3  11      276.54      225.29     20.21 o 
   2   3  11        5.02       15.98     10.69 o 
   3   3  11      709.49      643.03     28.78 o 
   4   3  11      543.40      611.95     33.16 o 
   5   3  11      199.56      195.90     32.12 o 
   6   3  11      579.89      629.69     45.96 o 
   7   3  11      796.54      735.98     40.88 o 
   8   3  11      170.86      181.38     30.99 o 
   9   3  11        0.57       10.43     10.70 o 
  10   3  11      330.07      297.26     40.28 o 
  11   3  11      150.83      150.33     72.70 o 
  12   3  11        0.73        9.92     12.86 o 
  13   3  11        2.75       -7.28     17.21 o 
  -6   4  11       15.87        5.01     10.48 o 
  -5   4  11       14.05       10.96      9.36 o 
  -4   4  11      342.62      294.38     56.73 o 
  -3   4  11      214.10      159.20     57.61 o 
  -2   4  11       44.82       74.58     45.28 o 
  -1   4  11     1103.68     1054.16     55.93 o 
   0   4  11        0.61       21.50     12.39 o 
   1   4  11      517.02      493.49     41.52 o 
   2   4  11      383.15      379.27     30.97 o 
   3   4  11       47.16       55.03     16.92 o 
   4   4  11      370.46      379.72     34.64 o 
   5   4  11       10.56       19.26     13.92 o 
   6   4  11      623.20      672.69     65.80 o 
   7   4  11     1512.92     1661.69     83.18 o 
   8   4  11      202.72      211.78     33.53 o 
   9   4  11      486.21      469.51     36.63 o 
  10   4  11       53.75       66.06     33.30 o 
  11   4  11       44.73       14.27     23.90 o 
  12   4  11        3.68       -1.88     18.38 o 
  13   4  11        3.37       13.21     15.27 o 
  -6   5  11       18.43        3.81     15.79 o 
  -5   5  11      115.68       80.86     30.83 o 
  -4   5  11       48.23       25.25     27.78 o 
  -3   5  11     1143.09     1359.98    378.71 o 
  -2   5  11      815.72      913.39     86.15 o 
  -1   5  11       58.02       56.77     20.41 o 
   0   5  11     1447.87     1249.00     90.15 o 
   1   5  11      100.62       89.73     25.37 o 
   2   5  11       38.34       80.14     27.92 o 
   3   5  11      215.10      214.72     31.14 o 
   4   5  11       21.57       27.08     18.16 o 
   5   5  11     1414.10     1451.46     58.21 o 
   6   5  11      289.36      343.73     30.16 o 
   7   5  11       16.57       24.08     13.24 o 
   8   5  11      216.74      218.36     37.20 o 
   9   5  11      157.22      145.79     42.81 o 
  10   5  11      115.44       72.55     23.57 o 
  11   5  11        7.79       37.64     40.34 o 
  12   5  11      115.03       95.19     72.70 o 
  13   5  11        0.67      -12.57     19.03 o 
  -6   6  11        4.11       12.24     17.79 o 
  -5   6  11       39.51       17.35     17.95 o 
  -4   6  11      394.42      281.76    126.61 o 
  -3   6  11      149.00      115.16     47.68 o 
  -2   6  11      231.21      262.02    113.92 o 
  -1   6  11       48.96       48.81     23.68 o 
   0   6  11        7.96        9.13     11.16 o 
   1   6  11      957.48      962.24     65.68 o 
   2   6  11        3.66       21.98     14.27 o 
   3   6  11       20.00       54.82     17.38 o 
   4   6  11       51.51       59.76     22.61 o 
   5   6  11      143.89      156.58     27.92 o 
   6   6  11      210.02      164.81     41.05 o 
   7   6  11        0.36        2.53     16.29 o 
   8   6  11        9.28       24.65     14.45 o 
   9   6  11      712.53      786.41     72.58 o 
  10   6  11       33.01       24.54     19.11 o 
  11   6  11        0.94        2.31     10.85 o 
  12   6  11        0.46       15.74     21.14 o 
  13   6  11       13.98        8.57     18.85 o 
  -6   7  11      213.45      186.61     56.96 o 
  -5   7  11        4.01       12.57     11.91 o 
  -4   7  11       13.72       45.49     28.63 o 
  -3   7  11       54.65       48.09     40.87 o 
  -2   7  11        1.45       -6.58     20.79 o 
  -1   7  11      578.49      662.52     62.07 o 
   0   7  11        7.00       10.20     10.30 o 
   1   7  11        7.68       11.47     12.54 o 
   2   7  11     1552.76     1470.46     93.20 o 
   3   7  11       98.19      109.54     40.61 o 
   4   7  11      462.17      506.63     40.92 o 
   5   7  11        5.46       22.60     13.68 o 
   6   7  11        4.01        4.79      8.48 o 
   7   7  11      214.14      219.94     67.95 o 
   8   7  11        2.21       13.28      8.19 o 
   9   7  11      106.78      145.84     29.68 o 
  10   7  11       40.14       66.23     23.80 o 
  11   7  11      127.70      126.80     46.13 o 
  12   7  11       43.87       18.38     20.96 o 
  13   7  11       10.41       37.58     35.82 o 
  -6   8  11       14.33       21.37     16.37 o 
  -5   8  11      279.29      306.61     63.90 o 
  -4   8  11        0.53       21.42     15.50 o 
  -3   8  11       32.72       33.47     28.72 o 
  -2   8  11      115.50      125.55     42.34 o 
  -1   8  11       15.05       22.55     24.55 o 
   0   8  11      110.63       99.60     52.15 o 
   1   8  11       32.51       58.37     25.13 o 
   2   8  11      446.39      463.88     33.80 o 
   3   8  11      548.16      520.27     40.95 o 
   4   8  11      142.49      168.99     28.13 o 
   5   8  11      228.47      183.66     25.37 o 
   6   8  11      471.83      475.67     44.80 o 
   7   8  11      484.18      562.30     65.71 o 
   8   8  11      588.61      597.83     60.36 o 
   9   8  11       33.74       55.55     28.58 o 
  10   8  11       41.25       34.88     20.61 o 
  11   8  11       16.14       44.10     27.42 o 
  12   8  11       38.39       52.26     28.19 o 
  -6   9  11        4.81        3.11     14.51 o 
  -5   9  11      114.07      111.28     85.68 o 
  -4   9  11      253.62      243.08     42.63 o 
  -3   9  11        4.16       18.14     19.62 o 
  -2   9  11      196.69      176.41    102.53 o 
  -1   9  11      504.14      510.90     56.90 o 
   0   9  11        4.10       16.33     24.37 o 
   1   9  11      366.96      329.38     58.08 o 
   2   9  11        2.15        2.94     20.14 o 
   3   9  11       27.25       32.12     20.38 o 
   4   9  11      112.35      147.04     32.59 o 
   5   9  11      132.54      143.58     38.05 o 
   6   9  11      415.40      451.47     51.62 o 
   7   9  11       57.94       30.60     22.20 o 
   8   9  11       52.14       63.89     33.36 o 
   9   9  11       27.55        9.34     25.54 o 
  10   9  11       44.55       31.83     26.72 o 
  11   9  11      241.01      242.12     86.03 o 
  12   9  11       14.08       26.60     23.55 o 
  -6  10  11       41.90       40.62     25.46 o 
  -5  10  11        7.33       18.77     15.26 o 
  -4  10  11       49.53       43.81     21.17 o 
  -3  10  11      491.64      542.47     64.64 o 
  -2  10  11        8.36       10.22     21.96 o 
  -1  10  11       67.57      112.28     39.70 o 
   0  10  11      565.67      600.80     79.63 o 
   1  10  11        1.73       23.20     17.15 o 
   2  10  11      391.52      398.97     57.14 o 
   3  10  11      237.36      198.78     42.75 o 
   4  10  11      150.67      165.54     50.44 o 
   5  10  11      322.39      336.02     45.86 o 
   6  10  11       12.10       28.48     29.48 o 
   7  10  11       49.64      116.51     48.51 o 
   8  10  11       80.91       78.98     44.34 o 
   9  10  11      135.80      120.74     61.84 o 
  10  10  11       20.95       21.96     20.02 o 
  11  10  11       14.28        6.22     16.44 o 
  -5  11  11      377.89      387.74     79.05 o 
  -4  11  11       59.23       54.87     31.71 o 
  -3  11  11       19.04       14.41     12.82 o 
  -2  11  11      293.56      351.54     46.71 o 
  -1  11  11       19.69       26.90     23.31 o 
   0  11  11       68.10       42.69     22.96 o 
   1  11  11      139.36      193.14     40.93 o 
   2  11  11        0.84       34.06     25.96 o 
   3  11  11      187.52      164.54     70.06 o 
   4  11  11      257.86      300.49     52.15 o 
   5  11  11       73.06       82.45     37.70 o 
   6  11  11      194.27      188.09     38.35 o 
   7  11  11       50.41       82.04     35.88 o 
   8  11  11       14.82       37.47     31.53 o 
   9  11  11       28.65       16.62     17.09 o 
  10  11  11       37.39       20.49     28.89 o 
  11  11  11        3.42       11.16     17.03 o 
  -5  12  11       30.40       18.92     15.81 o 
  -4  12  11      149.07      113.27     54.90 o 
  -3  12  11        0.96       12.78     18.26 o 
  -2  12  11        6.65       23.20     16.21 o 
  -1  12  11      209.41      205.35     34.64 o 
   0  12  11        5.91       36.17     39.46 o 
   1  12  11        3.49       16.79     19.79 o 
   2  12  11       51.10       37.47     35.18 o 
   3  12  11      680.44      702.98     60.60 o 
   4  12  11      265.08      248.99     38.70 o 
   5  12  11        2.27       22.43     35.59 o 
   6  12  11       38.60       30.77     40.05 o 
   7  12  11       47.91       52.38     34.29 o 
   8  12  11       34.37       67.24     36.64 o 
   9  12  11       23.82        6.05     19.55 o 
  10  12  11        0.46        8.87     20.67 o 
  -4  13  11       34.49       35.30     20.22 o 
  -3  13  11      154.45      157.77     44.37 o 
  -2  13  11       14.93       17.62     13.82 o 
  -1  13  11       45.44       29.12     21.36 o 
   0  13  11       66.31       98.81     26.56 o 
   1  13  11        4.04       14.68     19.44 o 
   2  13  11      263.96      312.64     66.77 o 
   3  13  11       78.36      112.34     40.11 o 
   4  13  11       35.33       57.37     33.94 o 
   5  13  11      184.20      280.41     54.20 o 
   6  13  11        5.52       22.61     33.77 o 
   7  13  11       37.07       13.10     16.27 o 
   8  13  11       10.61       27.95     28.66 o 
   9  13  11       46.90       23.55     34.94 o 
  -3  14  11        1.19       13.95     17.58 o 
  -2  14  11       56.91       87.74     42.25 o 
  -1  14  11        5.03       14.02      9.87 o 
   0  14  11        1.37        4.84     14.82 o 
   1  14  11      126.52       66.71     55.44 o 
   2  14  11      158.28      189.09     40.58 o 
   3  14  11      179.77      201.30     61.72 o 
   4  14  11      113.20      147.92     51.85 o 
   5  14  11       86.87      113.40     64.18 o 
   6  14  11       57.75       38.29     35.12 o 
   7  14  11       24.53       63.36     34.29 o 
   8  14  11        6.52       25.13     29.13 o 
  -2  15  11        1.14       10.97     11.20 o 
  -1  15  11       48.17       59.53     21.15 o 
   0  15  11        6.93       15.97     14.88 o 
   1  15  11       12.35       11.24     12.88 o 
   2  15  11       48.69       33.35     19.13 o 
   3  15  11       10.01       15.51     18.20 o 
   4  15  11       47.83       93.08     41.75 o 
   5  15  11        0.42       27.07     34.18 o 
   6  15  11       42.26       26.72     31.30 o 
   2  16  11       10.37       10.10      9.13 o 
   3  -5  12       65.69      131.72     44.40 o 
   4  -5  12       64.22      130.07     47.27 o 
   5  -5  12       11.38       21.79     21.49 o 
   6  -5  12        2.06      -10.69     21.43 o 
   7  -5  12        2.06       20.38     21.90 o 
   1  -4  12       12.36       12.83      7.11 o 
   2  -4  12        2.46       10.98     13.97 o 
   3  -4  12        1.09       13.36     12.52 o 
   4  -4  12       24.77        7.93     20.96 o 
   5  -4  12      147.88       99.83     76.40 o 
   6  -4  12       12.96       18.56     22.31 o 
   7  -4  12       39.51       37.47     35.53 o 
   8  -4  12       14.05       26.66     27.01 o 
   9  -4  12       11.80       32.00     31.24 o 
  -1  -3  12        2.67        7.99     19.26 o 
   0  -3  12        0.92        7.75     13.53 o 
   1  -3  12        8.76       11.57     12.81 o 
   2  -3  12       68.59       86.28     27.24 o 
   3  -3  12       13.91       19.49     13.47 o 
   4  -3  12       39.04       55.04     22.72 o 
   5  -3  12       30.82      101.42     43.40 o 
   6  -3  12       32.20       44.34     27.42 o 
   7  -3  12       51.23       56.43     34.06 o 
   8  -3  12        4.34       26.90     32.18 o 
   9  -3  12       23.04       25.78     28.13 o 
  10  -3  12        0.36       -3.82     22.96 o 
  -2  -2  12       92.63       76.81     50.62 o 
  -1  -2  12        7.27       66.65     32.24 o 
   0  -2  12        4.04       32.46     17.25 o 
   1  -2  12       32.89       65.67     27.13 o 
   2  -2  12       88.57      125.73     25.90 o 
   3  -2  12       30.51       30.24     15.52 o 
   4  -2  12       12.90       10.16     10.81 o 
   5  -2  12       29.96       26.11     24.89 o 
   6  -2  12      256.89      388.75     59.66 o 
   7  -2  12        5.25       -0.65     22.08 o 
   8  -2  12        3.11       20.49     22.61 o 
   9  -2  12        2.07       -5.46     24.78 o 
  10  -2  12       18.25       10.34     13.45 o 
  11  -2  12        1.65       10.10     17.79 o 
  -3  -1  12        3.34       12.92     27.78 o 
  -2  -1  12        3.21       -1.12     27.54 o 
  -1  -1  12       37.53       32.36     23.25 o 
   0  -1  12       72.78       97.47     22.45 o 
   1  -1  12      113.10      149.34     31.90 o 
   2  -1  12       70.57       80.66     23.19 o 
   3  -1  12       35.89       31.56     18.64 o 
   4  -1  12       89.08      176.96     28.39 o 
   5  -1  12        0.86       12.29     10.59 o 
   6  -1  12       59.71       51.62     27.27 o 
   7  -1  12        1.69       18.73     26.31 o 
   8  -1  12       63.76      101.36     30.83 o 
   9  -1  12        0.25        3.05     22.02 o 
  10  -1  12       29.58       28.95     21.79 o 
  11  -1  12       10.67       18.20     27.19 o 
  12  -1  12        0.20        3.52     22.14 o 
  -3   0  12        3.35        4.35     25.07 o 
  -2   0  12      205.54      212.05     82.51 o 
  -1   0  12        8.47       21.02     25.25 o 
   0   0  12      476.32      476.57     56.05 o 
   1   0  12      203.08      239.60     49.58 o 
   2   0  12       93.60       82.23     21.90 o 
   3   0  12        1.95       34.37     16.94 o 
   4   0  12      137.43      145.69     18.98 o 
   5   0  12       81.02       61.01     20.90 o 
   6   0  12      131.18       94.06     23.87 o 
   7   0  12       29.21       34.12     30.71 o 
   8   0  12       24.47       36.17     33.88 o 
   9   0  12      121.17       70.59     38.76 o 
  10   0  12        5.56       57.61     36.64 o 
  11   0  12        9.61       12.33     34.18 o 
  12   0  12       62.72       58.55     25.02 o 
  -4   1  12       29.96       52.79     50.09 o 
  -3   1  12      111.74      122.32     86.91 o 
  -2   1  12      130.09      140.88     48.68 o 
  -1   1  12      127.88      105.12     36.88 o 
   0   1  12      211.68      191.83     26.18 o 
   1   1  12      120.27      116.28     18.82 o 
   2   1  12       19.87       12.98     14.61 o 
   3   1  12       36.36       67.44     18.85 o 
   4   1  12      244.10      192.33     37.35 o 
   5   1  12      404.95      347.47     30.80 o 
   6   1  12       15.89        7.67     11.75 o 
   7   1  12      310.88      306.23     34.44 o 
   8   1  12        0.76       21.61     31.77 o 
   9   1  12       18.30        5.93     21.32 o 
  10   1  12      112.97      115.86     33.65 o 
  11   1  12        0.81       12.98     21.43 o 
  12   1  12        0.42        5.58     21.85 o 
  -5   2  12        4.54       10.10     17.50 o 
  -4   2  12      121.05      104.59     82.92 o 
  -3   2  12        2.53       21.26     22.02 o 
  -2   2  12      399.50      337.95     83.27 o 
  -1   2  12      633.75      628.93     58.78 o 
   0   2  12      157.46      149.56     21.68 o 
   1   2  12       12.04       27.81     12.07 o 
   2   2  12       89.71       88.69     18.45 o 
   3   2  12        3.27       10.69      8.82 o 
   4   2  12        7.87       22.69     16.87 o 
   5   2  12      303.39      220.57     34.29 o 
   6   2  12      870.52      909.91     54.14 o 
   7   2  12      404.06      429.80     34.20 o 
   8   2  12       64.31       35.41     13.14 o 
   9   2  12       61.09      118.15     37.17 o 
  10   2  12        7.22        4.64     21.55 o 
  11   2  12        6.22        8.16     20.73 o 
  12   2  12        0.19       59.66     32.30 o 
  13   2  12        1.20        9.98     14.33 o 
  -5   3  12       52.97       24.32     20.79 o 
  -4   3  12       46.24       28.42     24.37 o 
  -3   3  12      378.27      359.80    171.71 o 
  -2   3  12       91.50       57.49     35.47 o 
  -1   3  12      195.93      290.56     81.68 o 
   0   3  12      719.52      671.90     42.89 o 
   1   3  12      198.17      185.48     30.10 o 
   2   3  12        8.30       21.87     13.77 o 
   3   3  12      189.72      150.25     33.80 o 
   4   3  12     1013.22      957.81     50.27 o 
   5   3  12      365.51      417.40     29.02 o 
   6   3  12      124.48      185.94     29.69 o 
   7   3  12      398.91      497.70     37.47 o 
   8   3  12       25.50       46.79     16.02 o 
   9   3  12      306.78      295.20     40.40 o 
  10   3  12       32.91       45.39     24.49 o 
  11   3  12        0.44       17.38     16.79 o 
  12   3  12      100.93      103.12     83.50 o 
  13   3  12        1.45        1.88     12.16 o 
  -5   4  12        6.36        5.48      9.29 o 
  -4   4  12      256.24      229.08    147.98 o 
  -3   4  12        3.61        6.58     18.97 o 
  -2   4  12       53.53       58.02     29.60 o 
  -1   4  12       35.58       31.89     30.89 o 
   0   4  12      160.62      118.94     23.96 o 
   1   4  12      535.54      440.71     36.34 o 
   2   4  12      805.09      782.01     43.26 o 
   3   4  12       58.11       50.98     17.57 o 
   4   4  12      369.89      403.08     29.69 o 
   5   4  12      667.05      635.28     37.62 o 
   6   4  12      331.49      385.91     37.26 o 
   7   4  12       40.98       44.94     16.63 o 
   8   4  12      262.48      314.54     30.37 o 
   9   4  12       72.36       90.95     22.88 o 
  10   4  12      206.49      195.73     56.61 o 
  11   4  12        0.99       14.15     18.32 o 
  12   4  12       18.34        8.34     23.08 o 
  13   4  12       36.38       28.60     32.12 o 
  -5   5  12       10.07       33.41     17.03 o 
  -4   5  12       63.61       42.05     39.29 o 
  -3   5  12      126.32      106.52     39.58 o 
  -2   5  12      123.45      157.26     39.64 o 
  -1   5  12      822.78      786.43     95.72 o 
   0   5  12       46.70       41.40     14.24 o 
   1   5  12       29.20       27.60     15.35 o 
   2   5  12      186.25      159.89     38.51 o 
   3   5  12      565.63      588.06     52.05 o 
   4   5  12      281.55      351.52     27.62 o 
   5   5  12      150.64      194.96     28.80 o 
   6   5  12      359.94      360.00     30.74 o 
   7   5  12       15.72       22.19     21.64 o 
   8   5  12        1.55       10.31     10.33 o 
   9   5  12      334.13      305.93     28.14 o 
  10   5  12        5.55        9.97     10.27 o 
  11   5  12      224.18      255.21     74.34 o 
  12   5  12      106.12       92.20     71.41 o 
  13   5  12       10.79       -6.81     21.67 o 
  -5   6  12      288.10      314.88     60.54 o 
  -4   6  12       33.88       52.15     44.81 o 
  -3   6  12       71.74       68.24     51.03 o 
  -2   6  12      226.68      154.38     78.57 o 
  -1   6  12      206.98      234.89     67.36 o 
   0   6  12      231.11      245.55     33.22 o 
   1   6  12       86.45       81.74     27.36 o 
   2   6  12      447.31      493.18     50.88 o 
   3   6  12      422.91      367.56     33.30 o 
   4   6  12       64.57       65.17     22.55 o 
   5   6  12       35.82       77.59     26.71 o 
   6   6  12      101.16      115.27     27.91 o 
   7   6  12      286.55      320.86     31.11 o 
   8   6  12      262.95      251.21     36.83 o 
   9   6  12       55.98       28.55     15.44 o 
  10   6  12       90.64       91.01     35.45 o 
  11   6  12        8.88       20.14     31.06 o 
  12   6  12       14.11       18.15     31.48 o 
  13   6  12        0.28        3.23     23.84 o 
  -5   7  12        4.05       19.65     14.40 o 
  -4   7  12      131.23      114.29     30.55 o 
  -3   7  12       95.42      104.94     49.56 o 
  -2   7  12      264.81      270.19     39.81 o 
  -1   7  12      441.99      363.21     51.97 o 
   0   7  12        8.66       39.87     32.30 o 
   1   7  12        3.68       14.02     12.73 o 
   2   7  12        5.49       15.71     12.70 o 
   3   7  12       58.10      109.47     29.05 o 
   5   7  12      505.42      561.09     44.53 o 
   6   7  12        8.48       17.08     11.26 o 
   7   7  12       89.59      116.21     27.96 o 
   8   7  12      109.24      116.23     39.55 o 
   9   7  12       21.39       20.81     15.55 o 
  10   7  12       47.22       22.36     11.50 o 
  11   7  12      131.88      191.33     44.74 o 
  12   7  12        5.95       19.32     34.35 o 
  -5   8  12        2.54       12.08     10.16 o 
  -4   8  12        0.78        5.26     14.53 o 
  -3   8  12      244.24      230.67     44.75 o 
  -1   8  12        1.78        8.87     24.61 o 
   0   8  12      454.04      430.68     86.44 o 
   1   8  12      102.63      102.20     29.63 o 
   2   8  12      153.94      123.87     36.01 o 
   3   8  12       83.35       67.53     44.60 o 
   4   8  12       17.19       21.29     16.84 o 
   5   8  12       13.82       15.91     12.83 o 
   6   8  12       65.97       24.11     16.79 o 
   7   8  12      585.13      666.87     62.56 o 
   8   8  12       76.81       76.50     21.96 o 
   9   8  12      299.16      285.96     64.63 o 
  10   8  12        0.44        6.24     10.53 o 
  11   8  12        4.00       18.55     11.89 o 
  12   8  12       17.10       40.58     40.87 o 
  -5   9  12       74.66       78.61     38.76 o 
  -4   9  12        8.02       25.02     18.19 o 
  -3   9  12       16.07        7.28     15.27 o 
  -2   9  12      334.03      426.04     74.87 o 
  -1   9  12      124.95      121.73     70.12 o 
   0   9  12      117.97      123.73     37.00 o 
   1   9  12      287.30      323.74     52.15 o 
   2   9  12      273.65      288.86     45.86 o 
   3   9  12        1.09        6.05     24.55 o 
   4   9  12      131.60      125.15     28.45 o 
   5   9  12      217.16      198.10     40.57 o 
   6   9  12      150.12      138.82     46.19 o 
   7   9  12      390.01      403.76     44.16 o 
   8   9  12       54.23       41.79     24.10 o 
   9   9  12        2.04        3.77     12.54 o 
  10   9  12       75.49       70.53     59.84 o 
  11   9  12       14.95       15.97     25.13 o 
  12   9  12      202.92       80.98     79.16 o 
  -5  10  12       93.67      116.71     45.22 o 
  -4  10  12      127.41      138.58     72.97 o 
  -3  10  12        0.00       23.79     19.99 o 
  -2  10  12        8.94       14.15     19.79 o 
  -1  10  12       50.93       43.81     26.95 o 
   0  10  12      245.78      242.06    113.04 o 
   1  10  12      235.51      165.01     68.47 o 
   2  10  12       85.64      104.53     36.82 o 
   3  10  12     1336.03     1373.31     93.08 o 
   4  10  12       98.27       71.58     53.38 o 
   5  10  12      123.62      146.05     32.65 o 
   6  10  12      268.00      308.30     47.10 o 
   7  10  12        2.21       11.80     21.73 o 
   8  10  12       36.76       42.05     27.48 o 
   9  10  12       22.97       27.37     18.91 o 
  10  10  12       10.46        0.06     15.62 o 
  11  10  12       91.33       82.80     38.64 o 
  -5  11  12       83.41       84.03     28.05 o 
  -4  11  12       54.48       33.36     21.68 o 
  -3  11  12       68.30       52.94     25.58 o 
  -2  11  12       16.24       14.55     15.49 o 
  -1  11  12       82.07       99.77     42.93 o 
   0  11  12      236.75      238.42     51.56 o 
   1  11  12      173.41      196.72     38.52 o 
   2  11  12      205.75      239.30     35.18 o 
   3  11  12        5.53       14.74     16.38 o 
   4  11  12      336.23      337.84     45.51 o 
   5  11  12       37.09       13.80     22.96 o 
   6  11  12      145.02      185.39     45.57 o 
   7  11  12       61.17       79.34     42.10 o 
   8  11  12       17.07       13.86     18.79 o 
   9  11  12       20.97       27.48     21.14 o 
  10  11  12       14.63       15.56     20.08 o 
  -4  12  12        4.23        4.16     14.42 o 
  -3  12  12       65.37       60.40     34.21 o 
  -2  12  12       29.14       25.06     15.28 o 
  -1  12  12        1.23       10.79     18.94 o 
   0  12  12       67.08      104.53     32.12 o 
   1  12  12      177.45      149.86     47.16 o 
   2  12  12       66.88      103.65     42.28 o 
   3  12  12       25.59       49.33     30.48 o 
   4  12  12       13.12       18.15     26.66 o 
   5  12  12      312.12      308.94     57.43 o 
   6  12  12       33.07       39.34     28.72 o 
   7  12  12        7.36       47.45     30.65 o 
   8  12  12       20.57       38.52     28.66 o 
   9  12  12        1.78       23.72     23.25 o 
  10  12  12       32.31       22.02     19.97 o 
  -3  13  12       77.31       57.97     24.54 o 
  -2  13  12       40.72       34.62     23.38 o 
  -1  13  12        4.26       12.58     19.39 o 
   0  13  12       52.43       79.99     35.41 o 
   1  13  12        4.30        5.58     22.31 o 
   2  13  12       27.95       40.81     36.17 o 
   3  13  12       86.98      127.08     52.15 o 
   4  13  12        1.50       23.55     23.78 o 
   5  13  12        0.14       73.52     49.86 o 
   6  13  12      211.12      214.93     84.86 o 
   7  13  12        2.19        1.47     12.92 o 
   8  13  12        0.89        8.75     25.13 o 
   9  13  12        3.25       34.47     36.12 o 
  -2  14  12       12.04       24.56     16.74 o 
  -1  14  12       18.97       27.59     18.42 o 
   0  14  12        0.36       15.13     14.45 o 
   1  14  12        6.91        9.22     14.74 o 
   2  14  12       25.92       34.94     28.01 o 
   3  14  12       21.52       44.51     25.96 o 
   4  14  12      187.72      259.09     98.60 o 
   5  14  12      113.12      169.71     73.87 o 
   6  14  12        3.65      -24.31     25.72 o 
   7  14  12       60.93       23.14     25.78 o 
  -1  15  12        5.34       24.72     19.05 o 
   0  15  12       94.92      118.29     38.05 o 
   1  15  12       21.86       33.58     19.30 o 
   2  15  12       15.33       13.48     13.12 o 
   3  15  12       29.39       41.65     19.73 o 
   4  15  12        1.84       14.86     24.14 o 
   5  15  12      131.41      108.76     34.71 o 
   4  -4  13        1.48       11.57     19.67 o 
   5  -4  13       30.52       50.85     33.06 o 
   6  -4  13       48.31       83.27     32.12 o 
   2  -3  13        0.81       16.95     13.98 o 
   3  -3  13       71.82       50.48     25.13 o 
   4  -3  13       23.44        6.83     10.95 o 
   5  -3  13       33.62       62.72     35.76 o 
   6  -3  13        8.24       10.16     22.84 o 
   7  -3  13       22.30       15.86     28.13 o 
   8  -3  13        2.27       22.78     23.25 o 
   9  -3  13        5.74       31.42     29.54 o 
   0  -2  13       16.47       62.42     23.72 o 
   1  -2  13       20.62       24.59     15.74 o 
   2  -2  13        0.31       11.11     12.78 o 
   3  -2  13        8.70       14.55     11.76 o 
   4  -2  13       60.99       72.74     25.70 o 
   5  -2  13       27.26        2.23     20.55 o 
   6  -2  13        0.41       15.97     22.43 o 
   7  -2  13        0.49       13.62     25.60 o 
   8  -2  13       31.18       18.62     27.13 o 
   9  -2  13       44.44       48.80     29.13 o 
  10  -2  13       21.38       62.19     33.30 o 
  -1  -1  13       58.09       80.86     55.38 o 
   0  -1  13       44.88       40.53     21.21 o 
   1  -1  13        0.04       20.54     13.93 o 
   2  -1  13       86.69      115.14     28.09 o 
   3  -1  13       29.47       29.36     16.55 o 
   4  -1  13        5.08       27.09     17.93 o 
   5  -1  13        5.68       19.17     13.68 o 
   6  -1  13      138.40       85.21     39.40 o 
   7  -1  13      233.26      164.07     51.38 o 
   8  -1  13        4.13       24.37     33.71 o 
   9  -1  13       11.60       42.40     34.82 o 
  10  -1  13       11.85       12.51     25.25 o 
  11  -1  13        0.29        6.75     23.72 o 
  -2   0  13      200.23      233.37     66.53 o 
  -1   0  13        5.29       51.91     42.69 o 
   0   0  13       49.67       20.05     12.91 o 
   1   0  13      116.01      150.35     32.19 o 
   2   0  13       22.59       18.35     12.02 o 
   3   0  13       84.94       79.88     21.35 o 
   4   0  13        0.75        6.96     13.57 o 
   5   0  13      149.27      155.99     26.39 o 
   6   0  13      656.93      671.76     75.41 o 
   7   0  13       16.81       32.89     27.31 o 
   8   0  13       22.19       29.36     27.19 o 
   9   0  13        2.05        3.58     23.20 o 
  10   0  13        3.87        4.64     24.90 o 
  11   0  13        4.71        8.57     25.07 o 
  -3   1  13       39.02       22.73     24.25 o 
  -2   1  13       98.45      114.86     50.62 o 
  -1   1  13      289.46      295.73    140.88 o 
   0   1  13        5.29       10.71     10.89 o 
   1   1  13      267.77      274.28     38.45 o 
   2   1  13      152.56      186.71     38.42 o 
   3   1  13       45.23       84.14     27.63 o 
   4   1  13      170.37      136.58     50.74 o 
   5   1  13       39.27       59.05     27.78 o 
   6   1  13       60.91       48.14     27.36 o 
   7   1  13      691.97      765.23    118.27 o 
   8   1  13       34.41        8.34     21.43 o 
   9   1  13      143.64      165.72     37.29 o 
  10   1  13       42.42       33.18     34.82 o 
  11   1  13        0.23        9.16     24.19 o 
  12   1  13        5.73        3.93     26.13 o 
  -3   2  13       50.99       84.97     38.82 o 
  -2   2  13       25.50       32.18     36.29 o 
  -1   2  13        1.87       54.14     40.70 o 
   0   2  13      679.80      705.79     43.66 o 
   1   2  13        9.32       16.09     24.58 o 
   2   2  13       31.98       22.32     15.40 o 
   3   2  13        8.14        9.26     15.71 o 
   4   2  13       38.04       33.41     14.39 o 
   5   2  13      334.04      274.83     30.31 o 
   6   2  13        3.31       23.34     16.16 o 
   7   2  13       20.09       17.85     17.76 o 
   8   2  13      256.60      280.70     54.44 o 
   9   2  13       32.07       37.47     28.01 o 
  10   2  13       78.23       44.45     31.06 o 
  11   2  13        0.37       58.08     36.58 o 
  12   2  13       45.34       65.01     39.52 o 
  -4   3  13        3.28      -19.61     25.31 o 
  -3   3  13      136.37      125.20     57.61 o 
  -2   3  13      254.78      227.26     95.54 o 
  -1   3  13       24.79       31.95     26.60 o 
   0   3  13        2.14        7.72     10.16 o 
   1   3  13      128.79      128.09     24.70 o 
   2   3  13        5.89        6.04     13.49 o 
   3   3  13        7.90       37.74     17.79 o 
   4   3  13       75.20       85.02     23.44 o 
   5   3  13      109.61      106.79     23.77 o 
   6   3  13        1.49       24.46     15.06 o 
   7   3  13       33.14       19.91     14.26 o 
   8   3  13       25.62       29.72     17.41 o 
   9   3  13       89.19      123.20     38.23 o 
  10   3  13       42.77       11.69     33.94 o 
  11   3  13       74.85      156.62     64.95 o 
  12   3  13       30.13       39.29     34.35 o 
  -4   4  13       25.24       55.55     37.64 o 
  -3   4  13       14.03       62.78     44.28 o 
  -2   4  13       18.22       60.54     37.64 o 
  -1   4  13      248.77      375.19     58.78 o 
   0   4  13      183.10      182.12     34.23 o 
   1   4  13        4.74       17.08     11.31 o 
   2   4  13      262.47      267.63     56.43 o 
   3   4  13       10.41       24.83     13.35 o 
   4   4  13      570.67      564.04     60.46 o 
   5   4  13        6.42       11.05     11.93 o 
   6   4  13       35.48       35.22     15.95 o 
   7   4  13      685.28      659.42     54.00 o 
   8   4  13       89.94      139.85     27.46 o 
   9   4  13        0.87        1.03     11.02 o 
  10   4  13       12.00       39.64     40.05 o 
  11   4  13       89.47      120.74     82.15 o 
  12   4  13       21.85       13.33     26.37 o 
  -4   5  13        4.49       25.02     28.19 o 
  -3   5  13      206.72      235.78     85.68 o 
  -2   5  13      132.12       94.60     60.78 o 
  -1   5  13       95.17       73.76     41.17 o 
   0   5  13      817.00      691.15     43.46 o 
   1   5  13        8.12        2.00      9.68 o 
   2   5  13      104.78      134.35     35.64 o 
   3   5  13      427.92      390.61     38.92 o 
   4   5  13       24.96       17.08     11.59 o 
   5   5  13      215.77      208.00     42.04 o 
   6   5  13      168.57      199.91     50.15 o 
   7   5  13       74.89       67.29     19.71 o 
   8   5  13      184.90      176.71     34.68 o 
   9   5  13       26.00       22.59     18.30 o 
  10   5  13       97.93      108.40     96.07 o 
  11   5  13      138.31      124.73     62.95 o 
  12   5  13       11.54       -1.53     27.72 o 
  -4   6  13       62.31       46.98     59.84 o 
  -3   6  13       16.29       15.39     22.55 o 
  -2   6  13      126.44      141.88     53.26 o 
  -1   6  13      124.71      121.15     48.15 o 
   0   6  13        9.54       -0.71     10.32 o 
   1   6  13      651.02      765.29     72.40 o 
   2   6  13       11.32       12.04     11.03 o 
   3   6  13       26.77       40.35     17.10 o 
   4   6  13      213.74      315.39     31.58 o 
   5   6  13       42.41       52.04     26.16 o 
   6   6  13      148.88      157.91     34.82 o 
   7   6  13      175.63      160.99     26.66 o 
   8   6  13        2.88       14.02     10.64 o 
   9   6  13      223.71      222.38     40.67 o 
  10   6  13        8.93       23.27     16.78 o 
  11   6  13        0.72       -5.99     22.31 o 
  12   6  13        0.75        1.29     20.67 o 
  -4   7  13        6.29       20.14     21.41 o 
  -3   7  13      122.45       47.57     46.10 o 
  -2   7  13      210.14      169.71     43.16 o 
  -1   7  13      276.48      261.85    118.39 o 
   0   7  13      155.04      158.32     46.98 o 
   1   7  13      182.45      181.52     30.13 o 
   2   7  13       16.62       26.96     22.95 o 
   3   7  13      181.98      190.62     38.48 o 
   4   7  13      219.76      199.63     54.55 o 
   5   7  13      224.70      260.66     49.53 o 
   6   7  13       17.84       30.17     20.17 o 
   7   7  13       27.55       11.58     10.31 o 
   8   7  13       51.51       81.56     20.71 o 
   9   7  13        5.53       17.56      8.16 o 
  10   7  13       32.96       40.22     20.69 o 
  11   7  13       26.67       36.70     33.12 o 
  12   7  13       36.40        5.23     32.77 o 
  -4   8  13        3.33        6.81     16.75 o 
  -3   8  13        0.42       20.20     18.32 o 
  -2   8  13       60.94       80.57     60.84 o 
  -1   8  13        0.11      -18.03     22.20 o 
   0   8  13       33.18       72.00     33.82 o 
   1   8  13       71.93       92.01     29.91 o 
   2   8  13       41.87       31.55     16.50 o 
   3   8  13      917.53      871.09     75.21 o 
   4   8  13        4.56       12.28     13.05 o 
   5   8  13       41.51       40.69     24.50 o 
   6   8  13       31.00       23.66     18.06 o 
   7   8  13        0.43        8.80     13.36 o 
   8   8  13      119.32      116.79     32.48 o 
   9   8  13       28.26       33.89     20.05 o 
  10   8  13       25.15       35.05     19.32 o 
  11   8  13        0.41       11.47     14.50 o 
  12   8  13       56.15       27.01     34.35 o 
  -4   9  13      206.14      274.09     51.93 o 
  -3   9  13        0.40        6.05     25.78 o 
  -2   9  13        7.83       10.45     23.43 o 
  -1   9  13       87.66      113.40     72.76 o 
   0   9  13       26.37       70.47     33.88 o 
   1   9  13      122.10      132.89     38.93 o 
   2   9  13       21.13       55.38     34.76 o 
   3   9  13      402.59      366.50     50.27 o 
   4   9  13      455.59      452.39     49.04 o 
   5   9  13        0.48       20.48     18.53 o 
   6   9  13       93.09       62.57     33.18 o 
   7   9  13      273.30      346.19     57.37 o 
   8   9  13      157.70      128.59     35.43 o 
   9   9  13       29.89       23.86     16.75 o 
  10   9  13        4.80       17.08     12.82 o 
  11   9  13       93.92      162.71     31.58 o 
  -4  10  13       12.67        3.50     18.32 o 
  -3  10  13      251.85      247.24     41.14 o 
  -2  10  13        3.57       28.54     23.31 o 
  -1  10  13        2.01       17.38     24.14 o 
   0  10  13      127.93      109.64     39.52 o 
   1  10  13       51.88       94.96     40.99 o 
   2  10  13      364.49      387.28     52.15 o 
   3  10  13       38.88       27.01     35.94 o 
   4  10  13       63.48       93.49     27.83 o 
   5  10  13      536.25      612.43     55.79 o 
   6  10  13        6.66       39.99     50.33 o 
   7  10  13      167.53      189.03     41.58 o 
   8  10  13       74.51       51.21     29.42 o 
   9  10  13       17.45       15.44     25.49 o 
  10  10  13       26.20       28.95     27.66 o 
  11  10  13        4.24       11.51     17.50 o 
  -3  11  13       80.70       62.36     30.49 o 
  -2  11  13       99.17      153.86     62.78 o 
  -1  11  13        2.65        8.63     14.27 o 
   0  11  13       15.54       17.03     23.43 o 
   1  11  13      199.98      152.09     48.51 o 
   2  11  13        9.31       -1.82     20.55 o 
   3  11  13       75.75       17.38     26.84 o 
   4  11  13       14.99       11.57     22.02 o 
   5  11  13      210.94      202.19     93.84 o 
   6  11  13      164.99      161.31     44.34 o 
   7  11  13       63.24       98.13     39.46 o 
   8  11  13        7.42       14.80     18.03 o 
   9  11  13       10.28        7.69     14.03 o 
  10  11  13       36.09       20.32     13.15 o 
  -3  12  13        3.51       17.52     21.21 o 
  -2  12  13        0.17        7.14     16.74 o 
  -1  12  13       41.73       58.20     39.17 o 
   0  12  13       15.31       -9.34     25.19 o 
   1  12  13      114.40      139.70     46.33 o 
   2  12  13      310.64      400.44     65.36 o 
   3  12  13        0.70       30.07     26.37 o 
   4  12  13       74.06       68.12     40.28 o 
   5  12  13       29.15       32.18     22.43 o 
   7  12  13       13.32       19.73     26.78 o 
   8  12  13       25.75       20.20     22.73 o 
   9  12  13        5.04       18.09     37.52 o 
  -2  13  13        0.41       14.19     20.86 o 
  -1  13  13       34.44       20.05     16.60 o 
   0  13  13      106.56      184.86     72.88 o 
   1  13  13        9.40       77.05     46.63 o 
   2  13  13        7.60        7.52     25.07 o 
   3  13  13       27.69       14.50     15.74 o 
   4  13  13        8.71       17.97     26.13 o 
   5  13  13       45.76       25.72     24.19 o 
   6  13  13        5.43       36.35     33.82 o 
   7  13  13      161.54      215.16     58.84 o 
   8  13  13       13.14       14.80     24.02 o 
  -1  14  13        0.33       -1.38     17.25 o 
   0  14  13       45.28       42.05     27.78 o 
   1  14  13      189.73      136.65     66.94 o 
   2  14  13        5.28       13.21     27.48 o 
   3  14  13        0.81       61.95     43.16 o 
   4  14  13       41.25        3.93     28.25 o 
   5  14  13       84.12      156.32     51.68 o 
   6  14  13       67.88       76.22     37.05 o 
   7  14  13        0.99       17.44     33.18 o 
   1  15  13       35.33       38.79     23.39 o 
   2  15  13      109.76      104.69     29.24 o 
   3  15  13        0.06        6.40     22.73 o 
   4  15  13       11.68       54.50     40.93 o 
   3  -2  14        7.52        3.49     12.77 o 
   4  -2  14       27.81       44.18     17.87 o 
   5  -2  14       18.49       17.26     14.86 o 
   6  -2  14       55.44       73.17     37.58 o 
   7  -2  14       90.12       58.49     25.78 o 
   8  -2  14        7.88       36.94     40.87 o 
   1  -1  14        7.04       23.57     15.64 o 
   2  -1  14       16.02       15.29     14.77 o 
   3  -1  14       28.85        7.19     12.74 o 
   4  -1  14       19.03       27.54     15.87 o 
   5  -1  14        8.04       19.60     20.85 o 
   6  -1  14       95.93      157.26     47.80 o 
   7  -1  14       79.81       80.39     37.76 o 
   8  -1  14      178.92      164.07    114.45 o 
   9  -1  14       34.50       35.82     37.58 o 
   0   0  14      200.53      310.71     73.70 o 
   1   0  14       25.96       34.52     20.75 o 
   2   0  14       17.94       17.51     13.43 o 
   3   0  14        1.08       20.46     12.72 o 
   4   0  14       49.78       40.03     25.06 o 
   5   0  14      121.77      120.46     31.98 o 
   6   0  14       29.17       50.09     39.70 o 
   7   0  14       17.04       43.40     22.55 o 
   8   0  14       57.17       79.22     56.96 o 
   9   0  14       50.64       73.99     37.70 o 
  10   0  14        4.96        5.17     24.61 o 
  -1   1  14       66.44       88.73     80.74 o 
   0   1  14       28.21       56.84     33.88 o 
   1   1  14      131.50      112.45     41.34 o 
   2   1  14       77.86       71.05     29.61 o 
   3   1  14      105.44      123.36     30.37 o 
   4   1  14      103.69      100.08     35.00 o 
   5   1  14        0.71       -0.55     10.20 o 
   6   1  14        1.94       29.67     15.53 o 
   7   1  14       44.68       19.50     21.38 o 
   8   1  14       78.79      101.06     43.22 o 
   9   1  14       47.85       14.74     23.31 o 
  10   1  14       26.69       24.90     29.89 o 
  11   1  14       15.43       22.67     22.02 o 
  -2   2  14        1.90       44.57     27.89 o 
  -1   2  14      168.83      245.23     57.20 o 
   0   2  14        1.38       29.66     25.02 o 
   1   2  14      108.04      121.00     31.06 o 
   2   2  14      212.78      198.57     32.86 o 
   3   2  14       27.04       44.13     21.99 o 
   4   2  14       73.53       66.00     27.19 o 
   5   2  14       11.54       23.03     13.23 o 
   6   2  14       93.45      107.27     23.77 o 
   7   2  14       76.05      109.06     25.66 o 
   8   2  14       36.57       69.82     43.93 o 
   9   2  14       12.28       60.72     37.82 o 
  10   2  14        6.37       12.27     28.36 o 
  11   2  14       95.96      154.85     46.10 o 
  -2   3  14      164.01      206.53     54.73 o 
  -1   3  14       99.91      143.58     61.07 o 
   0   3  14      128.26       55.26     33.59 o 
   1   3  14       61.35       66.30     27.69 o 
   2   3  14        1.41        7.46     10.24 o 
   3   3  14      422.22      399.82     58.76 o 
   4   3  14        3.28       18.11     13.86 o 
   5   3  14       50.96       49.04     29.86 o 
   6   3  14        3.96       16.14     12.78 o 
   7   3  14      228.18      246.69     65.89 o 
   8   3  14       38.72       53.97     34.12 o 
   9   3  14        3.84        3.76     19.50 o 
  10   3  14       32.48        5.70     27.07 o 
  11   3  14       60.38      175.82     45.57 o 
  -3   4  14       13.06       10.86     19.03 o 
  -2   4  14       88.57       59.13     31.65 o 
  -1   4  14       37.68       70.41     42.10 o 
   0   4  14       41.56       13.27     16.38 o 
   1   4  14      303.79      317.60     46.07 o 
   2   4  14      177.28      161.09     33.91 o 
   3   4  14        5.00       11.25     12.48 o 
   4   4  14        1.06       16.64     15.13 o 
   5   4  14      293.18      255.69     32.94 o 
   6   4  14        3.48       23.01     19.80 o 
   7   4  14       55.31      104.87     33.00 o 
   8   4  14      174.17      179.45     27.84 o 
   9   4  14       39.09       38.93     27.19 o 
  10   4  14       17.30       28.13     28.72 o 
  11   4  14        0.40       29.95     37.99 o 
  12   4  14        4.79       11.92     18.15 o 
  -3   5  14       89.59       66.53     53.61 o 
  -2   5  14        0.33       21.43     45.16 o 
  -1   5  14       24.19       50.09     39.58 o 
   0   5  14       86.36       91.84     54.97 o 
   1   5  14       18.02       39.07     18.29 o 
   2   5  14       88.56       76.14     29.01 o 
   3   5  14      102.75       57.51     25.36 o 
   4   5  14       83.95       88.86     28.39 o 
   5   5  14       68.25      139.22     35.52 o 
   6   5  14      138.73      143.76     46.12 o 
   7   5  14      163.10      207.53     31.05 o 
   8   5  14        8.67       20.73     15.05 o 
   9   5  14      103.50      110.19     40.13 o 
  10   5  14       25.48       36.35     43.57 o 
  11   5  14        5.05       34.94     40.75 o 
  12   5  14       14.26       34.59     35.94 o 
  -3   6  14        0.78       14.27     19.97 o 
  -2   6  14       81.07       27.83     34.00 o 
  -1   6  14       32.21       19.14     22.90 o 
   0   6  14       84.69       60.02     36.17 o 
   1   6  14        5.83        9.64      9.50 o 
   2   6  14       81.14       48.32     20.06 o 
   3   6  14      184.77      159.29     36.16 o 
   4   6  14      288.23      283.17     38.80 o 
   5   6  14      231.31      364.70     41.49 o 
   6   6  14       31.01       27.13     18.81 o 
   7   6  14       45.54       32.75     20.29 o 
   8   6  14       89.27       80.27     28.23 o 
   9   6  14       68.87       44.13     20.54 o 
  10   6  14       28.73       28.83     31.18 o 
  11   6  14       73.73       68.12     61.54 o 
  12   6  14      142.79       46.74     41.99 o 
  -3   7  14        1.50       51.74     29.36 o 
  -2   7  14       40.19       45.80     36.53 o 
  -1   7  14      272.49      238.01    112.75 o 
   0   7  14       80.75       91.20     49.03 o 
   1   7  14       83.08       85.21     25.17 o 
   2   7  14       25.09       55.58     23.68 o 
   3   7  14      401.64      424.12     38.28 o 
   4   7  14      101.04      139.91     34.78 o 
   5   7  14      248.16      272.92     41.15 o 
   6   7  14      150.36      178.12     33.79 o 
   7   7  14       65.00       54.59     22.43 o 
   8   7  14      165.13      139.79     25.86 o 
   9   7  14       11.75       24.05     12.27 o 
  10   7  14        1.01       21.19     14.04 o 
  11   7  14      159.69      124.32     73.23 o 
  -3   8  14      156.08      166.83     94.60 o 
  -2   8  14       17.00       23.14     48.09 o 
  -1   8  14       47.87       33.82     41.17 o 
   0   8  14      106.75       86.97     88.50 o 
   1   8  14       87.91       79.09     40.71 o 
   2   8  14      209.58      197.14     29.80 o 
   3   8  14       89.73      118.82     35.33 o 
   4   8  14      490.01      574.50     57.17 o 
   5   8  14       43.65       29.89     21.90 o 
   6   8  14        2.77        8.16     10.46 o 
   7   8  14       36.50       20.82     18.55 o 
   8   8  14        2.62       13.62     13.91 o 
   9   8  14       38.98       57.47     28.30 o 
  10   8  14        2.98       12.51     11.88 o 
  11   8  14        6.54       -2.58     25.19 o 
  -3   9  14        5.54       41.93     35.47 o 
  -2   9  14       58.50       27.37     47.68 o 
  -1   9  14        7.96       41.99     38.41 o 
   0   9  14        8.40       20.14     22.96 o 
   1   9  14      133.22      126.90     43.69 o 
   2   9  14        4.02       14.14     13.29 o 
   3   9  14       14.02        3.17     12.71 o 
   4   9  14      131.84      164.75     37.31 o 
   5   9  14      167.14      131.88     35.55 o 
   6   9  14      108.93       78.63     31.31 o 
   7   9  14       11.47       15.82     14.52 o 
   8   9  14        4.56       16.62     15.37 o 
   9   9  14        2.68       18.85     15.20 o 
  10   9  14       39.14       29.07     20.05 o 
  11   9  14        1.25       10.26     11.52 o 
  -3  10  14        2.40       11.52     11.59 o 
  -2  10  14        3.60       31.83     32.12 o 
  -1  10  14        1.00        2.23     29.48 o 
   0  10  14        5.11       61.60     41.69 o 
   1  10  14      105.79      118.50     52.32 o 
   2  10  14       80.62      112.69     39.40 o 
   3  10  14       49.29       38.52     28.54 o 
   4  10  14        4.14       24.43     24.66 o 
   5  10  14       69.86      113.34     38.82 o 
   6  10  14       47.51       52.82     24.21 o 
   7  10  14        6.48       10.00     17.59 o 
   8  10  14      107.15      121.85     37.03 o 
  10  10  14        2.53       15.33     16.68 o 
  -2  11  14        4.78       12.80     23.02 o 
  -1  11  14       69.40       77.93     44.10 o 
   0  11  14       31.61       48.21     35.23 o 
   1  11  14      116.88       88.85     65.48 o 
   2  11  14       92.73      113.87     42.57 o 
   3  11  14       13.38       18.79     23.78 o 
   4  11  14       98.37      104.00     35.00 o 
   5  11  14      214.49      176.35     82.86 o 
   6  11  14       27.98       79.28     45.39 o 
   7  11  14      234.50      355.28    167.71 o 
   8  11  14       44.91       46.10     26.37 o 
   9  11  14       40.44       41.11     32.30 o 
  -2  12  14       37.42       26.65     20.79 o 
  -1  12  14        0.38       16.56     26.19 o 
   0  12  14      226.73      249.93     59.49 o 
   1  12  14       26.96       32.18     27.66 o 
   2  12  14      144.06      123.44     61.42 o 
   3  12  14      319.08      350.87     92.43 o 
   4  12  14      126.51       89.14     52.97 o 
   5  12  14      298.57      312.41    149.10 o 
   6  12  14        4.09       -6.46     22.37 o 
   7  12  14       23.99       38.29     35.06 o 
   8  12  14      146.36      146.46     39.29 o 
   9  12  14       12.58        9.92     17.44 o 
  -1  13  14       47.87       69.78     38.82 o 
   0  13  14        1.62       44.86     39.70 o 
   1  13  14      239.58      282.40     64.07 o 
   2  13  14       50.01       27.07     33.00 o 
   3  13  14        1.22        8.93     20.91 o 
   4  13  14       57.59       33.18     29.24 o 
   5  13  14       20.95        9.63     22.78 o 
   6  13  14      125.00      224.74     65.83 o 
   7  13  14       17.33        9.22     20.67 o 
   1  14  14        5.84       64.71     38.46 o 
   2  14  14       80.95      115.45     64.77 o 
   3  14  14       57.52       30.89     29.19 o 
   4  14  14       12.77       31.71     32.42 o 
   5  14  14        1.58       54.50     41.58 o 
   6  14  14        1.88       17.21     35.47 o 
   3   0  15       66.83       66.00     16.81 o 
   4   0  15        1.04       18.70     11.38 o 
   5   0  15        2.83        8.08     11.42 o 
   6   0  15       66.91       68.47     32.83 o 
   7   0  15        4.18       -2.70     18.26 o 
   8   0  15        6.48       -1.12     22.37 o 
   1   1  15       10.03       18.97     19.97 o 
   2   1  15      158.33      161.27     27.82 o 
   3   1  15       24.16       29.92     19.82 o 
   4   1  15        5.29        9.62     13.99 o 
   5   1  15        3.62       23.14     20.41 o 
   6   1  15       26.04      136.83     32.94 o 
   7   1  15       91.19       63.77     27.95 o 
   8   1  15        3.83        7.34     23.55 o 
   9   1  15       11.77       25.13     28.48 o 
   0   2  15       81.34      106.82     68.65 o 
   1   2  15       49.40       75.52     33.77 o 
   2   2  15       17.71       20.19     15.51 o 
   3   2  15       41.97       51.35     22.77 o 
   4   2  15        4.63        4.66     11.22 o 
   5   2  15      100.12       73.60     25.63 o 
   6   2  15       34.49       37.68     12.51 o 
   7   2  15        2.32       59.02     39.99 o 
   8   2  15       86.51      165.72     43.51 o 
   9   2  15       13.27       66.12     38.05 o 
  10   2  15        9.30       20.38     22.31 o 
   0   3  15       18.19       17.44     25.54 o 
   1   3  15       58.21       49.68     46.74 o 
   2   3  15       13.99       23.06     16.32 o 
   3   3  15       20.63       22.15     13.13 o 
   4   3  15      117.86      151.34     32.34 o 
   5   3  15       33.46       48.59     22.48 o 
   6   3  15       15.11       21.88     13.64 o 
   7   3  15       17.27       20.21     12.22 o 
   8   3  15       17.45        7.40     23.55 o 
   9   3  15      167.98      218.39     62.60 o 
  10   3  15       60.24       54.91     25.90 o 
  -1   4  15      170.42      142.29    146.69 o 
   0   4  15        1.67       13.98     37.82 o 
   1   4  15        0.11        0.29     24.08 o 
   2   4  15       61.34       24.38     17.24 o 
   3   4  15        5.94        9.72     12.64 o 
   4   4  15       94.77       25.96     19.14 o 
   5   4  15        8.03       19.86     13.66 o 
   6   4  15       16.77       22.75     12.79 o 
   7   4  15        0.77       12.26     12.11 o 
   8   4  15        2.76       19.54     12.37 o 
   9   4  15        0.50       12.10     28.42 o 
  10   4  15        6.52       -6.34     22.20 o 
  11   4  15       55.97       45.75     32.71 o 
  -1   5  15       17.80       14.39     40.52 o 
   0   5  15       17.06       14.86     29.60 o 
   1   5  15        4.56        8.34     27.31 o 
   2   5  15        5.44        4.72      7.98 o 
   3   5  15      681.00      678.64    146.03 o 
   4   5  15       82.17       72.08     30.30 o 
   5   5  15        6.03       -0.70     15.06 o 
   6   5  15       31.72       41.16     18.95 o 
   7   5  15      130.20      124.07     34.84 o 
   8   5  15      123.49      121.15     35.09 o 
   9   5  15        2.60       52.09     47.21 o 
  10   5  15        5.63       -0.41     22.78 o 
  11   5  15       49.34       61.37     36.64 o 
  -1   6  15       58.81       53.73     23.61 o 
   0   6  15       47.02      127.72     52.03 o 
   1   6  15       87.15       35.47     35.70 o 
   2   6  15      201.05      160.90     53.54 o 
   3   6  15        5.43       21.90     14.18 o 
   4   6  15      105.06       86.24     31.53 o 
   5   6  15       24.04       26.09     23.94 o 
   6   6  15      177.03      164.49     33.96 o 
   7   6  15      201.10      251.14     54.45 o 
   8   6  15       10.84       15.40      9.58 o 
   9   6  15       39.21       60.79     25.95 o 
  10   6  15       23.01       22.08     26.95 o 
  11   6  15       20.62       29.54     54.38 o 
  -2   7  15       57.23       77.40     39.64 o 
  -1   7  15       38.26       12.98     28.89 o 
   0   7  15       17.36       17.62     25.72 o 
   1   7  15        9.36       20.73     24.02 o 
   2   7  15      319.15      338.93     62.98 o 
   3   7  15       57.58       44.64     24.45 o 
   4   7  15        0.79        7.75     10.57 o 
   5   7  15      367.84      367.64     59.50 o 
   6   7  15        0.63       -7.02     12.72 o 
   7   7  15       27.68       45.02     22.82 o 
   8   7  15       61.74       76.22     28.23 o 
   9   7  15        9.13       19.36     19.25 o 
  10   7  15       16.33        3.05     23.55 o 
  11   7  15       12.43       24.19     32.83 o 
  -2   8  15       35.51       23.55     21.67 o 
  -1   8  15        7.48       24.43     25.31 o 
   0   8  15       62.73      106.82     62.36 o 
   1   8  15      118.89       93.08     51.50 o 
   2   8  15       15.74       12.85      8.87 o 
   3   8  15      167.88      212.48     49.77 o 
   4   8  15       26.23       20.97     19.01 o 
   5   8  15       40.98       62.37     26.62 o 
   6   8  15       73.98       93.45     32.65 o 
   7   8  15        1.38        9.25     12.32 o 
   8   8  15        2.45       16.22     11.25 o 
   9   8  15        6.45       13.93     20.08 o 
  10   8  15        7.10       22.59     14.17 o 
  -1   9  15       48.64        4.93     25.54 o 
   0   9  15       15.26       14.56     28.30 o 
   1   9  15       19.20       30.65     26.60 o 
   2   9  15      102.53      123.99     44.83 o 
   3   9  15        1.04        6.91     11.85 o 
   4   9  15      110.75      102.01     40.85 o 
   5   9  15        1.63       10.78     12.78 o 
   6   9  15       17.96       30.80     16.10 o 
   7   9  15      130.24      104.03     41.74 o 
   8   9  15       83.52       64.78     30.89 o 
   9   9  15        0.86       12.23     18.94 o 
  10   9  15        0.49       -6.17     13.95 o 
  -1  10  15       10.49       14.74     24.66 o 
   0  10  15       83.33       79.57     42.16 o 
   1  10  15        0.25       79.98     56.96 o 
   2  10  15       75.09       98.60     45.51 o 
   3  10  15      224.73      319.87     81.98 o 
   4  10  15        6.76       47.57     37.82 o 
   5  10  15       19.84       16.02     13.30 o 
   6  10  15       19.40       12.33     12.53 o 
   7  10  15       34.05       18.10     11.42 o 
   8  10  15        7.03       14.86     27.81 o 
   9  10  15      225.20      210.00     47.34 o 
  -1  11  15       21.69       75.99     46.51 o 
   0  11  15       36.39       47.92     30.71 o 
   1  11  15      302.50      369.37     80.45 o 
   2  11  15       32.75      158.44     71.58 o 
   3  11  15       32.38       40.23     25.90 o 
   4  11  15       52.68       68.41     39.11 o 
   5  11  15        0.81       24.31     33.24 o 
   6  11  15      427.45      536.85    250.16 o 
   7  11  15       13.14        6.87     19.14 o 
   8  11  15       93.02      147.51     42.22 o 
   9  11  15       58.07      177.29     48.62 o 
   0  12  15       64.46       83.45     48.33 o 
   1  12  15       28.51       61.42     38.93 o 
   2  12  15      100.78       57.20     32.77 o 
   3  12  15        0.29       50.97     28.19 o 
   4  12  15       22.55       31.24     37.00 o 
   5  12  15       75.83      151.39     47.80 o 
   6  12  15      159.85      222.39     54.91 o 
   7  12  15       85.27      170.06     51.32 o 
   8  12  15        0.16       20.20     20.20 o 
   1  13  15        3.61       50.62     34.41 o 
   2  13  15       24.03       35.94     41.87 o 
   3  13  15      171.67      218.75     61.84 o 
   4  13  15       12.86       17.56     24.72 o 
   5  13  15       46.20       65.24     37.94 o 
   6  13  15       28.29       26.01     31.65 o 
   4   2  16       29.56       25.10     16.75 o 
   5   2  16       21.68       31.73     21.60 o 
   6   2  16       33.85       47.18     20.91 o 
   7   2  16        0.64       27.95     34.71 o 
   2   3  16       31.01       66.94     31.65 o 
   3   3  16       87.71       86.98     28.20 o 
   4   3  16       18.27       35.10     19.08 o 
   5   3  16       39.99       49.27     30.36 o 
   6   3  16       18.87       33.09     19.32 o 
   7   3  16       44.63       43.81     30.71 o 
   8   3  16       14.89       16.44     23.02 o 
   9   3  16        2.77       12.04     23.02 o 
   2   4  16       11.67       16.44     24.02 o 
   3   4  16       57.22       53.56     24.61 o 
   4   4  16      101.48       96.51     28.88 o 
   5   4  16       38.71       38.97     21.19 o 
   6   4  16       55.65       56.56     21.32 o 
   7   4  16       57.91       82.79     30.28 o 
   8   4  16        9.34       43.04     38.58 o 
   9   4  16        0.27       33.41     45.69 o 
   1   5  16       13.27       16.27     27.07 o 
   2   5  16       85.09       33.65     32.06 o 
   3   5  16       11.77       19.07     18.11 o 
   4   5  16       89.88       63.76     27.35 o 
   5   5  16       85.39      118.80     39.63 o 
   6   5  16        2.61       15.23     10.36 o 
   7   5  16        0.60       16.03     13.46 o 
   8   5  16        4.58       20.12     13.83 o 
   9   5  16       35.49        7.93     27.72 o 
   1   6  16      122.28      171.53     56.79 o 
   2   6  16        6.34       24.55     36.41 o 
   3   6  16       83.66       92.50     29.85 o 
   4   6  16       12.74       35.68     17.86 o 
   5   6  16        7.06       16.97     13.02 o 
   6   6  16        4.22        8.83     10.50 o 
   7   6  16       55.79       30.55     21.26 o 
   8   6  16        0.57       18.85     14.37 o 
   9   6  16        0.03        8.22     25.31 o 
   0   7  16       47.70       60.07     61.01 o 
   1   7  16        5.69       32.00     40.99 o 
   2   7  16       19.97       41.05     42.05 o 
   3   7  16      274.93      268.59     90.40 o 
   4   7  16       65.01       56.58     28.55 o 
   5   7  16       64.31       73.57     34.96 o 
   6   7  16      104.97       80.11     32.36 o 
   7   7  16        4.34       18.30     16.33 o 
   8   7  16       53.92       30.46     22.42 o 
   9   7  16       11.33       37.88     20.11 o 
   0   8  16       20.94        5.05     25.13 o 
   1   8  16       57.05       51.21     29.71 o 
   2   8  16       74.40       76.75     42.57 o 
   3   8  16       81.07       56.76     33.69 o 
   4   8  16      117.72      111.06     48.08 o 
   5   8  16       29.86        4.86     13.83 o 
   6   8  16       29.15       35.94     19.91 o 
   7   8  16      196.15      265.10     51.12 o 
   8   8  16        1.64       11.01     16.60 o 
   9   8  16       85.24      106.70     40.67 o 
   0   9  16       93.97       64.65     39.23 o 
   2   9  16       84.63       66.83     40.46 o 
   3   9  16      162.25      101.17     47.36 o 
   4   9  16      119.04      117.41     57.09 o 
   5   9  16       33.52       50.09     36.64 o 
   7   9  16        5.71       20.54     20.11 o 
   8   9  16      168.65      166.26     81.73 o 
   9   9  16        0.40        7.13     12.85 o 
   1  10  16       76.33       93.84     42.52 o 
   2  10  16      145.33      141.05     94.60 o 
   3  10  16        8.27       46.27     46.27 o 
   4  10  16        4.50       23.45     19.91 o 
   5  10  16       26.19       24.70     19.21 o 
   6  10  16      124.48      104.33     31.66 o 
   7  10  16       31.23       24.94     16.78 o 
   8  10  16        2.81       16.92     20.10 o 
   2  11  16      133.57      119.21    103.24 o 
   3  11  16        2.85       27.83     30.54 o 
   4  11  16        5.30       -8.63     27.19 o 
   5  11  16        2.07       12.45     25.84 o 
   6  11  16       12.81       38.93     36.00 o 
   7  11  16      164.88      182.69     51.15 o 
   3  12  16       12.65       53.91     26.78 o 
   4  12  16       50.63       80.22     41.40 o 
   5  12  16       14.63       27.25     33.77 o 
   6  12  16       17.96       17.21     18.79 o 
   5   5  17        0.11        7.24     11.69 o 
   6   5  17       78.12       64.47     30.89 o 
   4   6  17      155.98      146.27     41.75 o 
   5   6  17        5.64       29.65     25.57 o 
   6   6  17        6.90       12.15     11.94 o 
   7   6  17       39.44       25.44     18.14 o 
   3   7  17       32.76       25.00     19.80 o 
   4   7  17       10.14       12.72     16.48 o 
   5   7  17       86.46       90.01     34.50 o 
   6   7  17       12.72       20.35     13.23 o 
   7   7  17       27.83       16.86     15.60 o 
   3   8  17        0.87       -2.72     12.27 o 
   4   8  17       43.54       40.78     22.44 o 
   5   8  17        7.38       21.29     15.33 o 
   6   8  17       95.77       87.67     26.74 o 
   7   8  17        9.33       21.40     13.96 o 
   4   9  17       63.98       44.49     27.86 o 
   5   9  17       77.73       29.54     38.76 o 
   6   9  17        8.17       11.12     14.01 o 
                                                 
